# Supplementary material for: Crystal structure of a new homochiral one-dimensional zincophosphate containing l-me­thio­nine
Source: Acta Crystallogr E Crystallogr Commun. 2015 Jun 24;71(Pt 7):832–5. doi: 10.1107/S2056989015011561 (PMC4518946; doi:10.1107/S2056989015011561)
Supplement: Supplementary file 1 [file e-71-00832-sup1.cif]

##############################################################################
#                                                                            #
# This CIF contains the data in a paper accepted for publication in          #
# Acta Crystallographica Section E. It conforms to the requirements of       #
# Notes for Authors for Acta Crystallographica Section E, and has been       #
# peer reviewed under the auspices of the IUCr Commission on Journals.       #
#                                                                            #
# Full details of the Crystallographic Information File format               #
# are given in the paper "The Crystallographic Information File (CIF):       #
# a New Standard Archive File for Crystallography" by S. R. Hall, F. H.      #
# Allen and I. D. Brown [Acta Cryst. (1991), A47, 655-685].                  #
#                                                                            #
# The current version of the core CIF dictionary is obtainable from          #
# ftp://ftp.iucr.org/pub/cif_core.dic.                                       #
#                                                                            #
# Software is freely available for graphical display of the structure(s)     #
# in this CIF. For information consult the CIF software page                 #
# http://www.iucr.org/resources/cif/software.                                #
#                                                                            #
# This file may be used for bona fide research purposes within the           #
# scientific community so long as proper attribution is given to the journal # 
# article from which it was obtained.                                        #
#                                                                            #
##############################################################################
data_I
_audit_creation_method     'SHELXL-2014/7'
_chemical_name_systematic
;
<i>catena</i>-Poly[[(<i>L</i>-methionine-\k<i>O</i>)zinc]-\m~3~-(hydrogen
phosphato)-\k^3^<i>O</i>:<i>O</i>':<i>O</i>'']
;
_chemical_name_common     ?
_chemical_formula_moiety     'C5 H12 N O6 P S Zn'
_chemical_formula_sum     'C5 H12 N O6 P S Zn'
_chemical_formula_iupac     '[Zn  (H P O4) (C5 H11 N O2 S)]'
_chemical_formula_weight     310.56
_chemical_melting_point     ?
_shelx_space_group_comment
;
The symmetry employed for this shelxl refinement is uniquely defined
by the following loop, which should always be used as a source of
symmetry information in preference to the above space-group names.
They are only intended as comments.
;
_space_group_crystal_system     orthorhombic
_space_group_name_H-M_alt     'P 21 21 21'
_space_group_name_Hall     'P 2ac 2ab'
loop_
    _space_group_symop_operation_xyz
    'x, y, z'
    '-x+1/2, -y, z+1/2'
    'x+1/2, -y+1/2, -z'
    '-x, y+1/2, -z+1/2'
_cell_length_a     5.2210(2)
_cell_length_b     9.1889(4)
_cell_length_c     22.1559(10)
_cell_angle_alpha     90
_cell_angle_beta     90
_cell_angle_gamma     90
_cell_volume     1062.93(8)
_cell_formula_units_Z     4
_cell_measurement_reflns_used     2621
_cell_measurement_theta_min     2.40
_cell_measurement_theta_max     28.23
_cell_measurement_temperature     298(2)
_exptl_crystal_description     needle
_exptl_crystal_colour     colourless
_exptl_crystal_size_max     0.330
_exptl_crystal_size_mid     0.070
_exptl_crystal_size_min     0.010
_exptl_crystal_density_diffrn     1.941
_exptl_crystal_density_meas     ?
_exptl_crystal_density_method     'not measured'
_exptl_crystal_F_000     632
_exptl_absorpt_coefficient_mu     2.665
_exptl_absorpt_correction_type     multi-scan
_exptl_absorpt_process_details
;
(<i>SADABS</i>; Bruker, 2008)
;
_shelx_estimated_absorpt_T_min     0.473
_shelx_estimated_absorpt_T_max     0.974
_exptl_absorpt_correction_T_min     0.804
_exptl_absorpt_correction_T_max     0.974
_diffrn_ambient_temperature     298(2)
_diffrn_radiation_type     MoK\a
_diffrn_radiation_wavelength     0.71073
_diffrn_radiation_monochromator     graphite
_diffrn_measurement_device_type     'Bruker--Nonius X8 APEX four-circle'
_diffrn_measurement_method     'phi and omega scans'
_diffrn_detector_area_resol_mean     66
_diffrn_reflns_number     7417
_diffrn_reflns_av_R_equivalents     0.0291
_diffrn_reflns_theta_min     2.400
_diffrn_reflns_theta_max     29.016
_diffrn_reflns_theta_full     25.242
_diffrn_measured_fraction_theta_max     0.978
_diffrn_measured_fraction_theta_full     0.991
_diffrn_reflns_limit_h_min     -6
_diffrn_reflns_limit_h_max     6
_diffrn_reflns_limit_k_min     -8
_diffrn_reflns_limit_k_max     12
_diffrn_reflns_limit_l_min     -28
_diffrn_reflns_limit_l_max     30
_refine_special_details
;
After all nonhydrogen atoms were located and refined anisotropically, the model
converged to <i>wR</i>(<i>F</i>^2^) = 0.0877 with a Flack parameter (determined
by classical fit to all intensities) <i>x</i> = 0.044(17) (Flack, 1983); for
the inverted structure, the same parameters were 0.1288 and 0.94(3),
respectively. The absolute structure was then well defined and corresponded to
an <i>L</i> configuration for the methionine ligand. C-bound
hydrogen atoms were
added in calculated positions with C---H = 0.98, 0.97, 0.96 \%A for tertiary,
secondary and methyl H atoms, respectively (the CH~3~ group was subject to
torsion angle refinement using AFIX 137 instruction). Isotropic displacement
parameters for C---H H atoms were constrained to those of the parent atom,
with <i>U</i>~iso~(H) = 1.5<i>U</i>~eq~(C) for methyl and <i>U</i>~iso~(H) =
1.2<i>U</i>~eq~(C) for the remaining H atoms. In a subsequent \D<i>F</i> map,
four electron density residuals were clearly located close to the nitrogen
atom and to the nonbridging phosphate oxygen and refined as the ammonium and
hydrogenphosphate H atoms, respectively. The ammonium group was constrained to
have an idealized geometry with N---H = 0.89 \%A and was subject to torsion
angle refinement with a common <i>U</i>~iso~ value for its H atoms. Note
that when the occupancy factor of N-bound H atoms was decreased to 2/3, to
model a rotationally disordered amino group, their <i>U</i>~iso~ refined to an
unphysically low value. The hydroxyl hydrogen was refined freely, but the O---H
distance was restrained to 0.82(1) \%A. The Flack parameter for the complete
structural model was <i>x</i> = 0.054(16) by classical fit to all intensities
(Flack, 1983) and 0.063(10) from 841 selected quotients (Parsons <i>et
al.</i>, 2013). Final refinement was carried out as a 2-component inversion
twin, resulting in a 0.055(16) fraction of inverted component.
;
_reflns_number_total     2699
_reflns_number_gt     2334
_reflns_threshold_expression     'I > 2\s(I)'
_refine_ls_structure_factor_coef     Fsqd
_refine_ls_matrix_type     full
_refine_ls_R_factor_all     0.0345
_refine_ls_R_factor_gt     0.0258
_refine_ls_wR_factor_gt     0.0542
_refine_ls_wR_factor_ref     0.0564
_refine_ls_goodness_of_fit_ref     1.001
_refine_ls_restrained_S_all     1.001
_refine_ls_number_reflns     2699
_refine_ls_number_parameters     144
_refine_ls_number_restraints     1
_refine_ls_hydrogen_treatment     mixed
_refine_ls_weighting_scheme     calc
_refine_ls_weighting_details
                      'w=1/[\s^2^(Fo^2^)+(0.0227P)^2^] where P=(Fo^2^+2Fc^2^)/3'
_atom_sites_solution_hydrogens     mixed
_atom_sites_solution_primary     direct
_atom_sites_solution_secondary     difmap
_refine_ls_shift/su_max     0.001
_refine_ls_shift/su_mean     0.000
_refine_diff_density_max     0.392
_refine_diff_density_min     -0.356
_refine_ls_extinction_method     none
_refine_ls_extinction_coef     .
_refine_ls_abs_structure_details
;
Refined as an inversion twin
;
_refine_ls_abs_structure_Flack     0.055(16)
loop_
    _atom_type_symbol
    _atom_type_description
    _atom_type_scat_dispersion_real
    _atom_type_scat_dispersion_imag
    _atom_type_scat_source
    'O' 'O' 0.0106 0.0060
                         'International Tables Vol C Tables 4.2.6.8 and 6.1.1.4'
    'P' 'P' 0.1023 0.0942
                         'International Tables Vol C Tables 4.2.6.8 and 6.1.1.4'
    'Zn' 'Zn' 0.2839 1.4301
                         'International Tables Vol C Tables 4.2.6.8 and 6.1.1.4'
    'S' 'S' 0.1246 0.1234
                         'International Tables Vol C Tables 4.2.6.8 and 6.1.1.4'
    'C' 'C' 0.0033 0.0016
                         'International Tables Vol C Tables 4.2.6.8 and 6.1.1.4'
    'N' 'N' 0.0061 0.0033
                         'International Tables Vol C Tables 4.2.6.8 and 6.1.1.4'
    'H' 'H' 0.0000 0.0000
                         'International Tables Vol C Tables 4.2.6.8 and 6.1.1.4'
_computing_data_collection
;
APEX2 (Bruker, 2008)
;
_computing_cell_refinement
;
APEX2 (Bruker, 2008)
;
_computing_data_reduction
;
SAINT (Bruker, 2008)
;
_computing_structure_solution
;
SIR92 (Altomare et al., 1993)
;
_computing_structure_refinement
;
SHELXL2014 (Sheldrick, 2015)
;
_computing_molecular_graphics
;
ORTEP-3 for Windows (Farrugia, 2012)
;
_computing_publication_material
;
WinGX (Farrugia, 2012)
;
loop_
    _atom_site_type_symbol
    _atom_site_label
    _atom_site_fract_x
    _atom_site_fract_y
    _atom_site_fract_z
    _atom_site_U_iso_or_equiv
    _atom_site_adp_type
    _atom_site_calc_flag
    _atom_site_occupancy
    _atom_site_disorder_assembly
    _atom_site_disorder_group
    Zn Zn1 0.50773(8) 0.10750(4) 0.55705(2) 0.01929(10) Uani d 1 . .
    P P1 1.01002(19) 0.29242(8) 0.57930(3) 0.01729(16) Uani d 1 . .
    S S1 0.3692(2) -0.35340(15) 0.77437(5) 0.0446(3) Uani d 1 . .
    O O1 0.9167(5) 0.3698(3) 0.63929(12) 0.0322(6) Uani d 1 . .
    H HO1 0.848(8) 0.309(4) 0.6596(19) 0.056(16) Uiso d 1 . .
    O O2 0.8659(4) 0.1515(3) 0.57061(11) 0.0253(5) Uani d 1 . .
    O O3 1.2977(4) 0.2677(3) 0.58537(11) 0.0226(5) Uani d 1 . .
    O O4 0.9594(4) 0.4063(3) 0.53087(10) 0.0236(5) Uani d 1 . .
    O O5 0.3925(5) -0.0803(3) 0.58683(12) 0.0320(6) Uani d 1 . .
    O O6 0.7309(5) -0.1965(3) 0.54837(13) 0.0347(7) Uani d 1 . .
    N N1 0.4865(6) -0.4489(3) 0.54404(11) 0.0213(5) Uani d 1 . .
    H H1A 0.6565 -0.4529 0.5467 0.040(7) Uiso calc 1 . .
    H H1B 0.4419 -0.4252 0.5065 0.040(7) Uiso calc 1 . .
    H H1C 0.4207 -0.5354 0.5533 0.040(7) Uiso calc 1 . .
    C C1 0.5183(7) -0.1933(3) 0.57187(13) 0.0218(6) Uani d 1 . .
    C C2 0.3873(6) -0.3376(4) 0.58669(15) 0.0220(7) Uani d 1 . .
    H H2 0.2019 -0.3274 0.5812 0.026 Uiso calc 1 . .
    C C3 0.4427(7) -0.3861(4) 0.65115(14) 0.0284(8) Uani d 1 . .
    H H3A 0.3895 -0.4866 0.6560 0.034 Uiso calc 1 . .
    H H3B 0.6258 -0.3814 0.6583 0.034 Uiso calc 1 . .
    C C4 0.3057(8) -0.2928(5) 0.69771(17) 0.0368(9) Uani d 1 . .
    H H4A 0.1227 -0.2962 0.6902 0.044 Uiso calc 1 . .
    H H4B 0.3610 -0.1925 0.6934 0.044 Uiso calc 1 . .
    C C5 0.1420(9) -0.4984(6) 0.7819(2) 0.0594(13) Uani d 1 . .
    H H5A 0.1428 -0.5333 0.8228 0.089 Uiso calc 1 . .
    H H5B 0.1875 -0.5764 0.7551 0.089 Uiso calc 1 . .
    H H5C -0.0259 -0.4634 0.7719 0.089 Uiso calc 1 . .
loop_
    _atom_site_aniso_label
    _atom_site_aniso_U_11
    _atom_site_aniso_U_22
    _atom_site_aniso_U_33
    _atom_site_aniso_U_12
    _atom_site_aniso_U_13
    _atom_site_aniso_U_23
    Zn1 0.01776(17) 0.01329(16) 0.02682(17) -0.0009(2) -0.0005(2) 0.00083(13)
    P1 0.0160(4) 0.0145(4) 0.0214(3) 0.0000(5) 0.0011(4) -0.0014(3)
    S1 0.0541(7) 0.0502(8) 0.0295(5) -0.0040(6) 0.0060(5) -0.0076(5)
    O1 0.0388(16) 0.0272(16) 0.0306(13) 0.0009(11) 0.0122(11) -0.0057(11)
    O2 0.0157(11) 0.0208(13) 0.0395(14) -0.0035(10) -0.0027(10) -0.0015(11)
    O3 0.0156(11) 0.0180(13) 0.0343(13) 0.0017(10) -0.0031(10) -0.0025(10)
    O4 0.0252(14) 0.0208(12) 0.0248(10) 0.0049(12) 0.0017(9) 0.0036(9)
    O5 0.0373(14) 0.0133(13) 0.0456(15) -0.0019(11) 0.0130(12) 0.0017(11)
    O6 0.0283(14) 0.0252(16) 0.0505(17) -0.0063(12) 0.0121(12) 0.0004(13)
    N1 0.0229(14) 0.0147(12) 0.0264(13) -0.0005(16) -0.0011(15) -0.0007(9)
    C1 0.0261(17) 0.0162(15) 0.0232(14) -0.0036(19) -0.0021(17) 0.0029(10)
    C2 0.0202(16) 0.0148(17) 0.0309(18) -0.0001(14) 0.0037(14) -0.0037(14)
    C3 0.035(2) 0.0196(18) 0.0306(16) 0.0021(15) 0.0038(14) 0.0012(14)
    C4 0.050(2) 0.029(2) 0.032(2) 0.0037(19) 0.0103(19) 0.0007(17)
    C5 0.082(3) 0.052(3) 0.045(3) -0.019(3) 0.002(3) 0.007(2)
_geom_special_details
;
All e.s.d.'s (except the e.s.d. in the dihedral angle between two l.s. planes)
are estimated using the full covariance matrix. The cell e.s.d.'s are taken
into account individually in the estimation of e.s.d.'s in distances, angles
and torsion angles; correlations between e.s.d.'s in cell parameters are only
used when they are defined by crystal symmetry. An approximate (isotropic)
treatment of cell e.s.d.'s is used for estimating e.s.d.'s involving l.s.
planes.
;
loop_
    _geom_bond_atom_site_label_1
    _geom_bond_atom_site_label_2
    _geom_bond_site_symmetry_2
    _geom_bond_distance
    _geom_bond_publ_flag
    Zn1 O2 . 1.936(2) y
    Zn1 O3 1_455 1.940(2) y
    Zn1 O4 3_456 1.968(2) y
    Zn1 O5 . 1.943(3) y
    P1 O1 . 1.584(3) y
    P1 O2 . 1.510(3) y
    P1 O3 . 1.525(2) y
    P1 O4 . 1.522(2) y
    O5 C1 . 1.272(4) ?
    O6 C1 . 1.226(4) ?
    C1 C2 . 1.528(4) ?
    N1 C2 . 1.486(4) ?
    C2 C3 . 1.524(5) ?
    C3 C4 . 1.521(5) ?
    S1 C4 . 1.818(4) ?
    S1 C5 . 1.792(5) ?
    O1 HO1 . 0.807(13) ?
    N1 H1A . 0.8900 ?
    N1 H1B . 0.8900 ?
    N1 H1C . 0.8900 ?
    C2 H2 . 0.9800 ?
    C3 H3A . 0.9700 ?
    C3 H3B . 0.9700 ?
    C4 H4A . 0.9700 ?
    C4 H4B . 0.9700 ?
    C5 H5A . 0.9600 ?
    C5 H5B . 0.9600 ?
    C5 H5C . 0.9600 ?
loop_
    _geom_angle_atom_site_label_1
    _geom_angle_atom_site_label_2
    _geom_angle_atom_site_label_3
    _geom_angle_site_symmetry_1
    _geom_angle_site_symmetry_3
    _geom_angle
    _geom_angle_publ_flag
    O2 Zn1 O3 . 1_455 109.71(10) ?
    O2 Zn1 O5 . . 115.56(11) ?
    O3 Zn1 O5 1_455 . 112.91(11) ?
    O2 Zn1 O4 . 3_456 106.90(10) ?
    O3 Zn1 O4 1_455 3_456 107.25(10) ?
    O5 Zn1 O4 . 3_456 103.84(11) ?
    O2 P1 O4 . . 114.41(14) ?
    O2 P1 O3 . . 111.98(14) ?
    O4 P1 O3 . . 109.60(14) ?
    O2 P1 O1 . . 109.81(15) ?
    O4 P1 O1 . . 103.27(14) ?
    O3 P1 O1 . . 107.20(14) ?
    C5 S1 C4 . . 101.2(2) ?
    P1 O1 HO1 . . 107(4) ?
    P1 O2 Zn1 . . 132.83(15) ?
    P1 O3 Zn1 . 1_655 129.87(15) ?
    P1 O4 Zn1 . 3_556 129.16(14) ?
    C1 O5 Zn1 . . 118.4(2) ?
    C2 N1 H1A . . 109.5 ?
    C2 N1 H1B . . 109.5 ?
    H1A N1 H1B . . 109.5 ?
    C2 N1 H1C . . 109.5 ?
    H1A N1 H1C . . 109.5 ?
    H1B N1 H1C . . 109.5 ?
    O6 C1 O5 . . 126.7(3) ?
    O6 C1 C2 . . 118.4(3) ?
    O5 C1 C2 . . 114.9(3) ?
    N1 C2 C3 . . 109.2(3) ?
    N1 C2 C1 . . 107.8(3) ?
    C3 C2 C1 . . 111.7(3) ?
    N1 C2 H2 . . 109.4 ?
    C3 C2 H2 . . 109.4 ?
    C1 C2 H2 . . 109.4 ?
    C4 C3 C2 . . 112.4(3) ?
    C4 C3 H3A . . 109.1 ?
    C2 C3 H3A . . 109.1 ?
    C4 C3 H3B . . 109.1 ?
    C2 C3 H3B . . 109.1 ?
    H3A C3 H3B . . 107.9 ?
    C3 C4 S1 . . 112.0(3) ?
    C3 C4 H4A . . 109.2 ?
    S1 C4 H4A . . 109.2 ?
    C3 C4 H4B . . 109.2 ?
    S1 C4 H4B . . 109.2 ?
    H4A C4 H4B . . 107.9 ?
    S1 C5 H5A . . 109.5 ?
    S1 C5 H5B . . 109.5 ?
    H5A C5 H5B . . 109.5 ?
    S1 C5 H5C . . 109.5 ?
    H5A C5 H5C . . 109.5 ?
    H5B C5 H5C . . 109.5 ?
loop_
    _geom_hbond_atom_site_label_D
    _geom_hbond_atom_site_label_H
    _geom_hbond_atom_site_label_A
    _geom_hbond_site_symmetry_A
    _geom_hbond_distance_DH
    _geom_hbond_distance_HA
    _geom_hbond_distance_DA
    _geom_hbond_angle_DHA
    O1 HO1 S1 4_656 0.807(13) 2.373(14) 3.177(3) 175(5)
    N1 H1A O4 1_545 0.89 2.07 2.820(3) 140.8
    N1 H1B O6 3_446 0.89 1.99 2.785(4) 148.8
    N1 H1C O3 1_445 0.89 2.05 2.931(4) 172.1
_shelx_hkl_file
;
   1   0   0   -5.66    1.40   1
  -1   0   0   -4.91    1.04   5
   1   0   0   -4.50    0.96   5
  -1   0   0   -7.85    1.37   1
  -2   0   0 5544.03  231.14   5
  -2   0   0 5483.75  227.15   1
   2   0   0 5458.36  231.11   5
  -3   0   0    0.16    1.99   5
   3   0   0    5.00    2.75   6
  -3   0   0    1.65    2.05   5
   3   0   0    0.36    2.30   5
  -3   0   0    1.73    3.17   1
  -4   0   0  996.31   42.51   5
  -4   0   0  981.44   43.65   1
   4   0   0 1027.67   43.57   6
   5   0   0   -0.24    4.71   6
   0   1   0   -1.03    0.74   5
   0  -1   0   -2.50    0.78   5
  -1   1   0  868.24   38.17   6
   1  -1   0  903.36   38.23   6
  -1  -1   0  915.09   38.05   5
   1   1   0  891.72   38.42   3
  -1   1   0  902.15   38.01   5
   1  -1   0  893.89   37.96   5
   1   1   0  893.61   38.04   5
   2  -1   0   62.18    4.50   6
  -2   1   0   54.01    3.53   5
   2   1   0   59.17    4.18   5
  -2  -1   0   59.92    4.20   1
  -2   1   0   58.47    3.55   5
  -2  -1   0   57.98    4.03   5
   3   1   0   19.90    2.94   5
  -3   1   0   15.76    2.17   5
  -3  -1   0   19.10    2.97   5
  -3  -1   0   20.88    3.98   1
  -3   1   0   21.91    2.31   5
   3  -1   0   23.43    3.66   6
  -4  -1   0   79.49    5.58   5
  -4  -1   0   81.05    6.87   1
   4   1   0   81.88    4.16   2
   4  -1   0   80.03    6.26   6
   4   1   0   81.16    5.55   5
   5   1   0   -1.43    4.39   6
   5  -1   0   -8.14    4.73   6
  -5  -1   0    3.57    5.16   1
   0  -2   0  944.98   38.51   4
   0   2   0  997.89   41.60   5
   1   2   0 9944.04  374.38   4
   1   2   0 9744.04  402.95   5
   1  -2   0 9449.47  402.77   5
  -1  -2   0 9440.20  402.80   5
  -1   2   0 9429.26  402.95   5
  -1   2   0 9550.41  404.05   6
  -2   2   0  434.68   19.39   6
   2  -2   0  439.55   19.45   6
   2   2   0  434.47   19.20   5
   2  -2   0  425.12   18.90   5
  -2  -2   0  432.29   19.16   5
  -2   2   0  426.44   18.87   5
  -3  -2   0 2226.44   92.29   1
   3  -2   0 2244.35   94.06   6
  -3   2   0 2211.33   93.15   5
  -3   2   0 2081.97   93.06   5
   3   2   0 2214.51   93.46   5
  -3  -2   0 2268.56   93.47   5
   4   2   0   31.62    4.47   5
  -4   2   0   35.23    2.82   5
  -4  -2   0   34.17    5.45   1
   4   2   0   32.39    3.39   4
   4  -2   0   30.26    5.40   6
   5   2   0  454.98   20.82   6
   5  -2   0  445.09   21.59   6
  -5  -2   0  439.71   21.59   1
  -6  -2   0    1.01    7.54   1
   0  -3   0    8.31    2.64   4
   0   3   0    3.64    2.89   5
   0  -3   0   -1.18    3.17   5
  -1  -3   0 1381.62   58.27   5
  -1   3   0 1330.13   58.14   5
   1   3   0 1356.62   58.28   5
  -1   3   0 1392.68   58.53   6
  -2   3   0  191.45    9.72   6
  -2   3   0  165.23    8.81   5
   2   3   0  172.35    9.32   5
  -2  -3   0  159.13    9.27   5
   2   3   0  184.66    8.21   4
  -3  -3   0   27.65    4.24   5
   3   3   0   30.21    3.56   4
  -3   3   0   28.96    3.69   5
  -3   3   0   31.69    3.58   5
   3   3   0   29.24    4.48   5
  -4  -3   0    2.15    4.58   1
  -4   3   0    0.53    2.99   5
   4   3   0   -0.85    4.31   5
  -5  -3   0   -0.57    5.41   1
  -6  -3   0   18.17    7.42   1
   0   4   0 3807.68  160.77   5
   1   4   0  148.48    8.35   5
  -1   4   0  139.34    7.98   5
  -2   4   0 1959.18   82.47   5
   2   4   0 1920.67   82.76   5
  -3   4   0  191.24    9.93   5
   3   4   0  181.53   10.73   5
  -4   4   0   15.17    3.87   5
  -4  -4   0   15.04    4.94   1
   4   4   0   12.86    4.83   5
  -5  -4   0   93.01    8.28   1
  -6  -4   0   44.07    8.22   1
   0   5   0    1.11    3.73   5
  -1   5   0  633.81   28.85   5
   1   5   0  636.96   29.02   5
   1  -5   0  664.63   26.59   4
   2   5   0   15.19    4.33   5
  -2   5   0    4.92    4.04   5
   3   5   0   -2.94    4.68   5
  -3   5   0   -7.74    4.13   5
  -4   5   0    5.34    4.40   5
  -4  -5   0   12.55    5.08   1
   4   5   0    8.16    5.28   5
  -5  -5   0   -2.81    5.94   1
  -6  -5   0   -2.49    7.50   1
   0   6   0  204.64   11.73   5
   1   6   0  755.65   33.15   5
  -1   6   0  713.47   32.89   5
  -2   6   0  530.76   25.29   5
   2   6   0  574.04   25.77   5
  -3   6   0   40.14    5.48   5
   3   6   0   38.24    5.82   5
   4   6   0  422.57   21.53   5
  -4   6   0  439.25   20.52   5
  -5  -6   0   17.75    6.44   1
  -6  -6   0   41.65    8.93   1
   0   7   0   -3.76    4.93   5
   1   7   0   20.90    5.55   5
  -1   7   0   14.99    5.26   5
  -2   7   0    5.32    4.99   5
   2   7   0    1.81    5.39   5
   3   7   0   95.91    8.81   5
  -3   7   0  107.82    8.27   5
   4   7   0   10.88    6.73   5
  -4   7   0   12.22    5.71   5
  -5  -7   0   78.55    8.76   1
   0   8   0   94.58    8.87   5
   1   8   0  634.33   30.50   5
  -1   8   0  650.42   30.13   5
   2   8   0   74.23    8.63   5
  -2   8   0   66.90    7.79   5
   3   8   0  840.50   38.48   5
  -3   8   0  820.27   37.99   5
  -4   8   0   -1.18    6.53   5
   4   8   0    3.83    7.53   5
  -5  -8   0  260.64   16.64   1
   0   9   0   -1.69    6.56   5
  -1   9   0    0.38    5.92   5
   1   9   0    4.24    6.55   5
   2   9   0   22.45    7.91   5
  -2   9   0   15.02    6.31   5
   3   9   0    4.06    7.62   5
  -3   9   0   -2.84    6.63   5
  -4   9   0   -1.92    7.72   5
   4   9   0    9.50    8.67   5
   0  10   0  634.20   30.96   5
  -1  10   0  281.27   17.48   5
   1  10   0  283.69   17.32   5
   2  10   0  520.13   27.20   5
  -2  10   0  543.29   26.74   5
  -3  10   0   92.31   10.76   5
   3  10   0  125.74   12.15   5
  -4  10   0  541.02   27.74   5
   4  10   0  517.72   28.57   5
   0  11   0   -4.27    8.35   5
   1  11   0   15.60    8.57   5
  -1  11   0   10.21    8.61   5
   2  11   0    5.68    8.44   5
  -2  11   0   -9.09    8.52   5
  -3  11   0   12.02    9.54   5
   3  11   0    5.67    8.89   5
   0  12   0   94.98   12.73   5
   1  12   0  157.68   14.97   5
  -1  12   0  165.59   14.13   5
  -2  12   0  111.88   13.17   5
   2  12   0  106.41   13.48   5
   1   0   1  994.26   44.36   5
  -1   0   1 1006.33   42.61   1
  -1   0  -1 1062.15   42.72   1
   1   0  -1 1004.11   43.33   5
  -1   0   1 1015.66   43.30   5
   1   0  -1 1030.38   42.61   1
   1   0  -1 1017.14   43.56   6
   2   0   1 1260.05   53.78   5
  -2   0   1 1316.55   53.37   1
   2   0  -1 1242.44   53.90   5
   2   0  -1 1240.56   54.03   6
  -2   0   1 1294.48   53.83   5
  -2   0  -1 1265.12   53.98   5
  -3   0   1   15.49    2.62   5
   3   0  -1   27.36    3.03   5
  -3   0   1   18.84    3.92   1
   3   0  -1   23.05    3.06   6
   3   0   1   23.63    2.53   5
  -3   0  -1   24.83    3.90   1
  -3   0   1   23.70    2.78   5
  -4   0   1    4.08    2.96   5
   4   0  -1    3.88    3.71   6
  -4   0  -1    7.69    4.63   1
   4   0   1    1.09    4.02   6
   4   0  -1    3.43    3.43   5
  -4   0   1    4.67    2.73   5
   5   0  -1   18.56    3.27   2
   5   0  -1   12.08    4.71   6
   5   0   1   15.32    4.97   6
   0  -1  -1 2644.98  107.50   3
   0  -1   1 2516.73  106.21   5
   0   1   1 2460.47  107.50   3
   0   1  -1 2465.31  106.26   5
   1  -1  -1 2887.42  125.52   5
  -1   1  -1 2741.07  125.92   6
  -1   1  -1 2873.49  125.87   5
  -1  -1   1 2942.52  125.57   5
  -1  -1   1 3029.13  118.69   2
  -1   1   1 3017.71  125.64   5
   1  -1   1 3056.74  125.75   5
   1  -1   1 3142.47  123.40   1
  -1  -1  -1 2909.65  125.55   5
   1  -1   1 3013.90  126.03   6
   1   1   1 2987.80  125.65   5
  -1  -1   1 2872.89  127.30   3
   1   1  -1 3215.56  125.68   5
  -1   1   1 3075.03  125.98   6
  -2  -1  -1 1745.53   75.13   1
   2   1  -1 1838.83   71.61   2
   2  -1   1 1759.24   76.59   6
  -2   1  -1 1829.50   76.26   5
  -2   1   1 1777.41   76.06   5
  -2  -1   1 1846.16   76.20   5
   2   1  -1 1846.93   76.22   5
  -2   1   1 1790.04   76.09   5
   2   1   1 1828.05   76.12   5
  -2  -1   1 1831.11   75.06   1
   2  -1  -1 1785.54   76.47   6
  -2  -1  -1 1748.72   76.02   5
  -2   1  -1 1799.61   75.27   1
  -3  -1  -1 1470.34   59.74   5
  -3  -1   1 1394.31   59.96   5
   3   1  -1 1436.70   60.04   5
  -3   1   1 1382.98   59.77   5
  -3   1  -1 1317.00   59.70   1
   3   1  -1 1487.66   56.17   2
   3   1   1 1360.62   59.81   5
  -3   1   1 1436.10   59.74   5
  -3  -1   1 1400.25   59.55   1
  -3  -1  -1 1426.06   59.60   1
   3  -1  -1 1367.74   60.31   6
   3  -1   1 1440.36   60.53   6
  -4  -1  -1  465.55   21.87   1
  -4   1   1  442.59   20.24   5
   4   1  -1  467.53   20.95   5
   4  -1  -1  482.84   21.27   6
   4  -1   1  483.89   21.61   6
   4   1  -1  458.63   19.06   2
  -4  -1  -1  454.42   20.08   5
  -4  -1   1  465.64   21.72   1
  -4   1   1  472.26   20.26   5
   4   1   1  464.16   20.60   5
   4   1  -1  461.00   20.80   6
   5  -1  -1  303.64   13.66   3
   5  -1   1  264.91   15.31   6
  -5  -1  -1  290.68   16.26   1
   5   1   1  296.84   15.11   6
  -5  -1   1  285.72   16.29   1
   5   1   1  309.33   12.61   2
   5   1  -1  291.84   14.50   6
   5  -1  -1  301.82   15.14   6
   0   2   1 1376.24   59.30   5
   0   2  -1 1464.64   59.32   5
   0  -2  -1 1394.02   59.87   3
   0  -2   1 1428.70   59.29   5
   0  -2  -1 1406.02   59.30   5
   0   2   1 1320.51   54.95   4
  -1   2   1    9.27    2.60   5
  -1  -2  -1    8.52    2.36   5
   1   2   1    8.04    2.15   3
   1   2   1    3.96    2.39   5
  -1   2  -1    2.75    2.22   5
  -1  -2   1    4.97    2.58   5
   1   2  -1   10.78    2.61   5
  -1  -2  -1    5.40    1.83   3
  -1   2  -1    4.00    2.88   6
   1  -2   1    3.53    2.41   5
   1  -2   1    5.99    2.64   6
   1  -2  -1    4.55    2.28   5
  -1   2   1   13.68    2.96   6
  -2   2  -1   77.55    4.18   5
  -2   2   1   65.17    4.67   5
  -2  -2   1   73.81    5.04   5
  -2  -2  -1   61.09    4.59   5
   2   2   1   69.14    4.89   5
   2   2  -1   69.68    4.98   5
  -2   2   1   58.77    4.51   6
   2  -2  -1   68.79    4.79   5
   2  -2   1   58.31    4.59   6
   2   2   1   67.71    3.99   3
  -2   2  -1   62.64    4.82   6
   2  -2   1   57.88    4.27   5
  -3  -2   1  306.62   14.62   1
  -3   2  -1  308.14   13.60   5
   3   2   1  298.95   14.31   5
   3  -2   1  311.37   14.96   6
  -3  -2  -1  317.33   14.25   5
   3  -2  -1  308.99   14.69   6
  -3  -2  -1  313.87   14.70   1
  -3  -2   1  317.85   14.59   5
  -3   2  -1  288.32   13.52   5
  -3   2   1  317.55   14.06   5
   3   2  -1  312.01   14.54   5
   3   2   1  296.98   13.77   3
  -3   2   1  317.34   14.04   5
   4  -2  -1   81.35    6.48   6
   4  -2   1   58.22    6.32   6
   4   2   1   82.29    5.59   5
   4   2  -1   72.62    5.87   5
  -4   2   1   66.32    5.13   5
  -4  -2   1   80.96    6.64   1
   4  -2  -1   74.81    4.14   4
  -4  -2  -1   60.00    6.49   1
  -5  -2   1   18.65    5.78   1
  -5  -2  -1   21.87    5.55   1
   5  -2   1   17.84    5.98   6
  -6  -2  -1   35.98    8.24   1
   0   3   1  703.88   31.35   5
   0  -3  -1  744.06   31.42   5
   0   3  -1  716.16   31.37   5
   1   3   1 2002.51   80.98   5
  -1  -3  -1 1854.91   80.92   5
  -1   3  -1 1853.06   80.79   5
   1   3  -1 1868.89   80.96   5
  -1   3   1 1886.42   80.90   5
  -1   3  -1 1947.16   81.29   6
   1   3   1 1884.85   75.03   4
   1  -3  -1 1960.61   74.96   4
   2   3  -1 1506.90   60.73   5
   2   3   1 1301.73   60.50   5
  -2   3  -1 1309.54   60.25   5
  -2   3   1 1479.35   60.45   5
   2  -3   1 1480.46   61.02   6
  -2   3  -1 1356.25   60.93   6
  -2   3   1 1437.24   60.86   6
  -2  -3  -1 1480.52   60.56   5
  -3  -3  -1 1177.55   51.38   5
   3   3  -1 1179.60   51.50   5
  -3  -3   1 1223.46   50.76   1
   3  -3   1 1206.89   52.02   6
  -3   3   1 1170.26   51.13   5
  -3   3  -1 1189.05   50.93   5
  -3   3   1 1242.39   51.20   5
   3   3   1 1173.40   51.38   5
  -4   3   1  275.37   13.49   5
   4  -3   1  288.29   15.17   6
   4   3  -1  299.36   14.55   5
  -4  -3   1  294.56   14.71   1
   4  -3  -1  289.66   12.34   4
  -4  -3  -1  269.22   14.53   1
  -4   3  -1  293.11   12.85   5
   4   3   1  292.92   14.33   5
   4   3   1  278.45   12.83   4
  -5  -3  -1  325.88   17.29   1
  -5  -3   1  343.86   17.45   1
  -6  -3   1   48.41    8.28   1
  -6  -3  -1   46.39    8.51   1
   0   4   1   -0.98    3.06   5
   0   4  -1    0.07    3.16   5
   1  -4  -1  725.61   28.95   4
   1   4  -1  756.87   31.54   5
  -1   4   1  725.37   31.37   5
   1   4   1  677.74   31.44   5
  -1   4  -1  692.23   31.25   5
   2   4   1  324.83   15.78   5
   2   4   1  325.48   14.19   4
   2   4  -1  353.33   15.98   5
  -2   4  -1  317.10   15.37   5
  -2   4   1  348.06   15.51   5
   2  -4  -1  308.77   14.09   4
   3   4  -1   77.59    6.60   5
   3  -4  -1   82.90    5.63   4
   3   4   1   90.22    6.13   4
  -3   4   1   76.81    5.98   5
  -3   4  -1   91.22    5.93   5
   3   4   1   89.21    6.75   5
  -4  -4   1  311.66   15.84   1
   4   4  -1  327.28   16.09   5
  -4   4  -1  298.84   14.71   5
   4   4   1  297.03   15.77   5
  -4   4   1  339.75   15.23   5
  -4  -4  -1  338.71   16.36   1
  -5  -4   1   17.72    5.90   1
  -5  -4  -1   10.63    6.01   1
  -6  -4  -1   52.93    8.78   1
  -6  -4   1   43.29    8.23   1
   0   5   1  236.36   12.14   5
   0   5  -1  227.84   12.05   5
  -1   5   1 1379.71   57.43   5
  -1   5  -1 1210.32   57.29   5
   1   5  -1 1418.74   57.54   5
   1   5   1 1312.77   57.57   5
   2  -5  -1  162.82    8.69   4
  -2   5  -1  165.80    9.49   5
  -2   5   1  147.37    9.43   5
   2   5  -1  170.20   10.31   5
   2   5   1  143.03    9.54   5
   3   5   1  183.59   11.53   5
  -3   5   1  235.65   11.30   5
  -3   5  -1  195.66   10.96   5
   3   5  -1  222.66   12.09   5
   3  -5  -1  171.35   10.02   4
  -4   5   1   59.57    5.75   5
  -4  -5   1   58.72    6.20   1
  -4   5  -1   55.65    5.39   5
   4   5   1   55.58    6.82   5
   4   5  -1   42.42    6.35   5
  -5  -5   1   60.37    7.22   1
  -5  -5  -1   42.79    7.16   1
  -6  -5  -1    7.89    7.60   1
  -6  -5   1   12.36    7.74   1
   0   6  -1  679.81   30.96   5
   0   6   1  681.65   30.98   5
  -1   6   1   51.45    6.17   5
   1   6   1   58.50    6.19   5
  -1   6  -1   57.71    6.18   5
   1   6  -1   49.98    5.94   5
   2   6  -1  163.09   10.83   5
  -2   6   1  159.24   10.31   5
   2   6   1  198.33   11.52   5
  -2   6  -1  178.59   10.78   5
  -3   6   1   59.13    6.35   5
   3   6  -1   53.65    6.75   5
   3   6   1   43.85    6.47   5
  -3   6  -1   38.56    5.78   5
   4   6  -1   66.87    7.47   5
  -4   6   1   55.95    6.38   5
   4   6   1   55.05    7.32   5
  -4   6  -1   65.86    6.36   5
  -5  -6   1   11.86    6.07   1
  -5  -6  -1   18.39    6.49   1
  -6  -6  -1   45.29    8.82   1
  -6  -6   1   46.13    8.98   1
   0   7   1 1764.86   76.73   5
   0   7  -1 1773.93   76.61   5
  -1   7   1  261.48   14.44   5
   1   7  -1  240.65   14.18   5
  -1   7  -1  240.47   13.78   5
   1   7   1  261.46   14.27   5
   2   7  -1  665.41   29.76   5
  -2   7  -1  623.95   29.30   5
   2   7   1  616.02   29.81   5
  -2   7   1  631.27   29.42   5
  -3   7   1   60.96    6.88   5
   3   7  -1   70.05    7.94   5
   3   7   1   63.67    7.10   5
  -3   7  -1   60.98    7.07   5
  -4   7   1  475.38   22.11   5
   4   7   1  439.41   22.75   5
   4   7  -1  430.11   22.83   5
  -4   7  -1  446.55   21.70   5
  -5  -7   1   19.16    7.30   1
  -5  -7  -1   24.77    7.25   1
   0   8  -1   70.68    7.68   5
   0   8   1   75.11    8.24   5
  -1   8   1   28.69    7.13   5
   1   8  -1   48.27    7.61   5
   1   8   1   43.59    6.87   5
  -1   8  -1   49.11    6.62   5
  -2   8   1    7.39    6.22   5
  -2   8  -1   11.04    5.38   5
   2   8   1   -1.48    5.65   5
   2   8  -1    9.96    6.16   5
   3   8  -1   46.40    8.11   5
  -3   8   1   55.57    7.53   5
  -3   8  -1   49.87    7.61   5
   3   8   1   51.27    8.12   5
  -4   8  -1   40.82    7.11   5
  -4   8   1   30.02    7.35   5
   4   8   1   13.01    7.78   5
   4   8  -1   27.39    8.07   5
  -5  -8  -1   31.86    8.65   1
   0   9  -1    2.36    6.05   5
   0   9   1   -0.38    6.11   5
   1   9  -1 1026.91   45.23   5
   1   9   1  945.52   44.98   5
  -1   9   1 1014.20   44.95   5
  -1   9  -1  969.70   44.92   5
   2   9  -1  182.70   12.86   5
  -2   9   1  181.71   12.36   5
   2   9   1  182.35   13.17   5
  -2   9  -1  168.80   12.66   5
   3   9   1  521.03   28.22   5
  -3   9   1  584.70   28.25   5
   3   9  -1  631.53   29.20   5
  -3   9  -1  578.63   28.36   5
  -4   9   1   74.98    9.72   5
  -4   9  -1   59.90    9.41   5
   4   9   1   74.78   10.37   5
   4   9  -1   79.44   10.54   5
   0  10   1    6.65    7.57   5
   0  10  -1   12.32    7.06   5
   1  10   1    8.24    8.13   5
  -1  10  -1    7.32    7.50   5
   1  10  -1    0.21    7.85   5
  -1  10   1    1.18    7.38   5
  -2  10  -1   24.32    8.31   5
  -2  10   1   34.31    8.33   5
   2  10  -1   29.06    8.14   5
   2  10   1   30.09    8.33   5
   3  10  -1   15.19    8.35   5
  -3  10  -1   15.23    8.24   5
  -3  10   1   17.39    8.27   5
   3  10   1    6.81    8.88   5
   4  10  -1    2.20    9.79   5
   4  10   1    6.23    9.95   5
  -4  10   1   11.68    8.89   5
   0  11   1  370.73   22.54   5
   0  11  -1  411.86   22.77   5
  -1  11   1  129.50   11.79   5
   1  11  -1  138.24   12.36   5
  -1  11  -1  134.65   12.56   5
   1  11   1  128.00   12.03   5
   2  11  -1  480.34   26.47   5
  -2  11  -1  469.04   25.31   5
   2  11   1  445.84   26.35   5
  -2  11   1  517.80   26.15   5
  -3  11   1   24.49    9.97   5
   3  11   1   27.44    9.73   5
  -3  11  -1   26.11    9.70   5
   3  11  -1   24.69   10.74   5
   0  12   1    7.43    9.02   5
   0  12  -1    5.79    8.88   5
   1  12  -1   16.62    9.51   5
   1  12   1   34.10   10.09   5
  -1  12  -1   22.80    9.52   5
  -1  12   1   27.30   10.40   5
  -2  12   1   34.64   10.35   5
   2  12   1   14.10   10.77   5
  -2  12  -1   34.63   10.84   5
   2  12  -1   14.29   10.96   5
   0   0   2    2.56    0.70   5
   0   0  -2   -0.07    0.58   5
  -1   0   2   -0.14    1.56   5
   1   0  -2    0.50    1.10   2
  -1   0   2    0.23    0.90   3
  -1   0  -2   -1.51    1.66   1
   1   0  -2    2.07    1.56   5
   1   0  -2    2.10    1.38   1
   2   0  -2 3177.40  133.93   6
   2   0  -2 3244.75  133.59   5
  -2   0   2 3130.64  133.49   5
  -2   0   2 3135.65  131.37   1
  -2   0  -2 3154.33  131.51   1
   2   0  -2 3180.52  135.19   3
   2   0   2 3173.90  134.33   5
   3   0  -2   24.61    3.48   5
   3   0   2   23.32    2.20   5
   3   0  -2   27.39    3.05   6
  -3   0   2   20.07    3.14   5
   3   0  -2   27.65    2.19   3
  -3   0   2   22.29    3.12   5
  -3   0  -2   32.18    4.51   1
   4   0  -2 1888.01   72.27   2
   4   0  -2 1783.28   77.14   5
   4   0  -2 1816.59   77.27   6
   4   0   2 1838.12   77.77   6
  -4   0   2 1794.66   76.91   5
  -4   0  -2 1757.88   76.85   1
  -5   0  -2   -6.67    5.58   1
   5   0  -2   -3.91    4.14   6
   5   0   2    0.46    5.04   6
   0  -1   2  268.95   11.42   5
   0  -1  -2  280.59   11.45   5
   0   1   2  243.89   11.45   3
   0   1  -2  266.75   11.42   5
   0   1  -2  255.50   11.39   6
   0  -1   2  251.90   11.40   6
  -1   1   2 1316.43   57.98   5
  -1  -1  -2 1407.24   57.93   5
   1  -1   2 1350.14   57.91   5
  -1  -1   2 1394.55   58.06   5
  -1  -1   2 1389.57   56.88   1
   1  -1  -2 1386.83   58.56   3
  -1   1  -2 1402.72   57.09   1
   1  -1   2 1321.59   58.25   6
   1   1   2 1386.87   57.93   5
  -1   1  -2 1332.70   58.01   5
   1   1  -2 1337.82   58.03   5
   1  -1  -2 1416.74   58.00   5
   2  -1   2  600.08   23.80   5
  -2   1   2  571.10   24.17   5
  -2   1   2  588.22   24.19   6
  -2   1   2  551.86   24.12   5
  -2  -1   2  484.81   24.16   5
  -2  -1   2  498.35   23.84   1
  -2  -1  -2  593.28   24.21   1
   2  -1  -2  496.32   24.19   6
   2   1   2  484.09   23.91   5
  -2  -1  -2  577.53   23.91   5
   2   1  -2  613.12   24.30   5
   2  -1   2  582.88   24.59   6
   2   1  -2  613.35   22.60   2
  -3  -1  -2   18.27    4.05   1
   3   1  -2   18.76    2.54   2
   3   1  -2   17.14    3.32   5
   3  -1  -2   34.89    3.48   6
  -3   1   2   21.12    3.00   5
  -3  -1   2   32.89    3.59   5
   3  -1   2   18.22    3.78   6
  -3   1  -2   26.88    4.25   1
  -3  -1   2   31.43    3.96   1
  -3   1   2   18.75    3.02   5
   3   1   2   34.93    2.88   5
   4  -1  -2  154.13    6.93   3
   4   1   2  151.24    7.30   5
  -4  -1  -2  122.46    8.98   1
  -4  -1   2  137.76    8.66   1
   4  -1  -2  144.28    8.30   6
   4   1  -2  117.85    8.30   5
   4   1  -2  121.50    7.32   6
  -4   1   2  118.20    7.28   5
   4  -1   2  118.39    8.51   6
   4   1  -2  120.58    6.95   2
   5  -1   2   67.09    6.53   6
   5   1   2   65.40    6.48   6
  -5  -1  -2   49.93    7.23   1
  -6  -1  -2   59.23    9.04   1
   0   2  -2   25.99    2.76   5
   0   2  -2   27.97    2.88   6
   0  -2  -2   34.34    2.69   3
   0   2   2   27.79    2.70   5
   0  -2   2   29.57    2.83   5
   0   2   2   25.88    2.60   3
   1  -2   2  857.01   38.68   6
   1  -2  -2  911.44   38.49   5
  -1  -2   2  952.67   38.59   5
  -1  -2  -2  915.21   35.87   2
   1  -2   2  852.35   38.26   5
   1   2  -2  900.92   38.54   5
  -1   2   2  854.39   38.45   5
  -1   2  -2  898.99   38.27   5
   1   2   2  924.22   38.47   5
   1   2   2  948.59   38.69   3
  -1  -2  -2  866.09   38.38   5
  -1   2  -2  892.60   38.68   6
  -2   2   2  214.44   10.35   6
   2  -2   2  209.23    9.76   5
   2   2  -2  215.15   10.37   5
  -2   2   2  202.83   10.15   5
  -2  -2   2  220.08   10.10   1
   2  -2   2  210.61   10.73   6
   2  -2  -2  212.98    9.04   4
  -2  -2  -2  217.58   10.15   5
  -2  -2   2  213.55   10.50   5
  -2   2  -2  214.63    9.63   5
   2   2   2  219.05   10.20   5
   2   2   2  205.83    9.62   3
   3   2   2 2520.57  108.11   5
   3  -2   2 2551.32  107.79   5
  -3  -2   2 2624.23  108.38   5
  -3  -2  -2 2615.94  108.04   5
   3  -2   2 2562.76  108.96   6
  -3  -2   2 2543.08  106.60   1
   3   2   2 2444.74  109.06   3
  -3   2   2 2524.24  108.11   5
  -3  -2  -2 2544.24  106.88   1
  -3   2   2 2637.37  108.12   5
   3   2  -2 2584.57  108.35   5
  -4  -2  -2   30.69    5.48   1
   4  -2   2   31.68    5.31   6
   4  -2  -2   20.74    3.42   3
   4   2   2   24.39    2.91   3
   4   2   2   24.18    3.90   5
  -4  -2   2   24.80    4.96   1
   4   2  -2   28.46    4.78   5
  -4   2   2   28.67    3.86   5
   5  -2   2  453.42   21.59   6
  -5  -2  -2  431.66   21.65   1
  -5  -2   2  443.20   21.55   1
  -6  -2  -2    2.50    6.54   1
   0   3  -2    5.31    2.83   6
   0  -3  -2    3.56    2.73   3
   0   3  -2    2.38    2.90   5
   0   3   2    3.09    2.54   4
   0   3   2    1.06    2.91   5
   1   3   2  244.04   10.69   3
  -1   3   2  196.94   10.87   5
   1  -3   2  198.57   11.00   6
  -1   3  -2  231.94   10.51   5
   1   3   2  254.45   11.06   5
  -1  -3  -2  197.78   10.74   5
   2   3   2    0.29    3.01   5
  -2   3   2    1.79    2.99   6
  -2   3   2   -0.25    2.97   5
   2  -3   2   -1.46    3.67   6
  -2   3  -2   -0.34    2.47   5
  -2  -3  -2    4.42    3.10   5
   2   3  -2    3.37    3.39   5
   2   3   2   -2.02    2.68   3
   3   3   2  844.19   38.15   5
   3   3   2  838.97   38.22   3
  -3  -3  -2  898.70   38.20   5
  -3  -3   2  892.10   37.70   1
  -3   3   2  914.77   38.12   5
   3   3  -2  912.21   38.51   5
  -3   3   2  873.42   38.09   5
   3  -3   2  912.51   38.86   6
  -3   3  -2  836.81   37.57   5
  -4  -3   2   18.25    4.65   1
   4  -3  -2   13.59    3.80   3
   4   3  -2   12.71    4.84   5
  -4   3   2   13.52    3.91   5
   4   3   2   20.14    4.38   5
   4  -3   2   16.94    6.03   6
  -4  -3  -2   15.43    5.03   1
   5  -3   2  336.57   17.86   6
   5   3   2  327.68   14.71   4
  -5  -3   2  311.14   17.02   1
  -5  -3  -2  359.09   17.85   1
  -6  -3   2   16.95    7.92   1
  -6  -3  -2   19.72    7.02   1
   0   4   2  525.06   23.27   5
   0   4  -2  528.84   23.25   6
   0   4  -2  493.83   23.05   5
   1   4   2  895.72   40.48   5
  -1   4  -2  928.70   40.38   5
  -1   4   2  985.15   40.57   5
   1   4   2  929.73   37.38   4
   1   4  -2  922.38   40.55   5
   2   4  -2  780.97   34.81   5
  -2   4  -2  784.04   34.26   5
  -2   4   2  768.51   34.51   5
   2   4   2  818.77   34.61   5
   3  -4   2   44.24    6.38   6
  -3   4  -2   29.41    4.07   5
  -3   4   2   41.89    4.89   5
   3   4   2   31.82    4.92   5
   3   4  -2   35.94    5.22   5
   4   4  -2  224.43   12.74   5
  -4  -4   2  223.14   12.27   1
   4   4   2  244.79   12.76   5
  -4   4  -2  236.60   10.97   5
   4  -4   2  224.23   13.78   6
  -4   4   2  222.01   11.76   5
  -4  -4  -2  208.76   12.90   1
   4   4   2  233.07   11.18   4
  -5  -4  -2   55.62    7.43   1
  -5  -4   2   60.95    7.06   1
  -6  -4  -2   61.41    8.60   1
  -6  -4   2   65.91    8.93   1
   0   5  -2 1063.20   46.23   5
   0   5   2 1062.74   46.24   5
   1   5  -2   50.90    5.18   5
  -1   5  -2   45.71    4.87   5
  -1   5   2   52.54    5.51   5
   1   5   2   63.83    5.87   5
  -2   5   2  795.14   33.48   5
   2   5  -2  816.71   33.88   5
  -2   5  -2  644.96   33.02   5
   2   5   2  756.15   33.64   5
   2   5   2  761.18   30.82   4
  -3   5  -2  153.78    8.72   5
   3   5   2  136.46    8.42   4
  -3   5   2  124.32    8.88   5
   3   5   2  152.59    9.75   5
   3   5  -2  133.93    9.43   5
  -4  -5   2  307.38   15.56   1
  -4   5   2  321.51   15.49   5
   4   5  -2  330.91   16.36   5
   4   5   2  314.62   16.00   5
  -4   5  -2  280.78   14.85   5
  -5  -5   2   34.19    6.72   1
  -5  -5  -2   32.52    6.97   1
  -6  -5  -2  215.30   15.19   1
  -6  -5   2  218.80   15.40   1
   0   6  -2  957.80   41.43   5
   0   6   2  915.82   41.47   5
   1   6  -2  191.68   10.82   5
  -1   6   2  205.95   11.08   5
   1   6   2  153.13   10.71   5
  -1   6  -2  146.64   10.13   5
  -2   6  -2  306.16   15.53   5
   2   6  -2  297.90   15.82   5
  -2   6   2  302.23   15.63   5
   2   6   2  309.38   15.78   5
  -3   6   2   69.30    6.96   5
   3   6  -2   93.58    7.52   5
  -3   6  -2   79.34    6.81   5
   3   6   2   82.28    7.70   5
   4   6  -2  116.99    8.95   5
  -4   6  -2   97.83    7.55   5
   4   6   2  104.88    9.06   5
  -4  -6   2  100.11    7.84   1
  -4   6   2  104.40    8.01   5
  -5  -6   2   97.20    8.50   1
  -5  -6  -2   93.47    9.10   1
  -6  -6  -2   54.43    9.31   1
   0   7  -2  107.44    8.40   5
   0   7   2  119.81    9.03   5
  -1   7  -2  535.98   25.70   5
  -1   7   2  565.46   25.76   5
   1   7   2  528.32   25.84   5
  -2   7   2   27.80    5.60   5
   2   7   2   41.14    6.33   5
  -2   7  -2   24.79    5.81   5
   2   7  -2   25.02    6.54   5
  -3   7  -2  231.30   13.34   5
  -3   7   2  232.42   13.42   5
   3   7  -2  207.02   13.55   5
   3   7   2  245.50   14.13   5
  -4   7   2   64.66    7.43   5
   4   7   2   57.81    7.99   5
   4   7  -2   40.99    7.75   5
  -4   7  -2   57.01    7.06   5
  -5  -7  -2  208.81   14.36   1
  -5  -7   2  212.72   13.92   1
   0   8  -2   -1.31    6.05   5
   0   8   2    5.20    6.47   5
  -1   8  -2  594.50   27.66   5
  -1   8   2  593.71   27.77   5
   1   8   2  569.59   27.94   5
   1   8  -2  578.41   27.95   5
   2   8  -2   37.06    6.96   5
  -2   8  -2   80.06    7.61   5
   2   8   2   53.55    7.36   5
  -2   8   2   41.60    6.58   5
   3   8   2  245.75   15.42   5
   3   8  -2  256.86   15.74   5
  -3   8   2  251.54   14.78   5
  -3   8  -2  227.97   14.21   5
   4   8   2   25.99    7.91   5
  -4   8   2   33.53    7.03   5
  -4   8  -2   26.14    6.98   5
   4   8  -2   29.51    7.40   5
  -5  -8  -2   65.07    9.40   1
   0   9   2   17.72    6.63   5
   0   9  -2   14.15    6.90   5
   1   9   2   33.90    7.29   5
  -1   9  -2   33.06    6.73   5
   1   9  -2   39.94    8.07   5
  -1   9   2   31.63    6.93   5
  -2   9   2  123.89   10.27   5
   2   9   2   92.66   10.26   5
   2   9  -2  117.70   10.01   5
  -2   9  -2  104.03    9.77   5
  -3   9  -2   12.53    7.33   5
   3   9   2   12.83    7.58   5
  -3   9   2    4.03    6.94   5
   3   9  -2   -3.52    7.00   5
  -4   9   2   31.50    8.82   5
   4   9  -2   24.87    8.28   5
   4   9   2   42.77    9.32   5
   0  10  -2  435.83   22.20   5
   0  10   2  389.16   21.91   5
   1  10   2   54.08    9.11   5
  -1  10   2   42.74    7.99   5
  -1  10  -2   46.56    8.00   5
   1  10  -2   50.35    8.45   5
  -2  10  -2  260.46   16.58   5
   2  10   2  256.32   16.63   5
  -2  10   2  255.73   16.01   5
   2  10  -2  253.31   16.43   5
  -3  10   2   48.62    9.57   5
   3  10  -2   53.71    9.39   5
   3  10   2   50.02    9.06   5
  -3  10  -2   47.41    9.21   5
   4  10   2  158.43   14.56   5
  -4  10   2  152.89   12.96   5
   4  10  -2  160.27   14.26   5
   0  11  -2  114.13   11.49   5
   0  11   2  133.85   12.38   5
  -1  11  -2   14.40    8.96   5
  -1  11   2   16.08    7.97   5
   1  11   2   16.03    9.41   5
   1  11  -2    5.24    8.12   5
  -2  11   2   46.90    9.79   5
  -2  11  -2   31.19    9.36   5
   2  11  -2   20.41    9.84   5
   2  11   2   43.06    9.63   5
   3  11   2    4.37    9.92   5
   3  11  -2    2.05    9.89   5
  -3  11   2    9.50    9.22   5
  -3  11  -2   12.06    9.04   5
   0  12  -2    2.02    8.85   5
   0  12   2    8.40    9.98   5
  -1  12   2  133.63   13.88   5
   1  12  -2  150.04   14.16   5
   1  12   2  124.70   13.32   5
  -1  12  -2  125.59   12.87   5
  -2  12  -2   24.99   10.22   5
   2  12  -2   36.54   10.59   5
  -2  12   2   49.17   11.37   5
   2  12   2   25.33   10.86   5
   0   0   3   -7.18    1.20   5
   0   0  -3   -9.52    1.12   5
   1   0  -3 1086.13   43.93   2
  -1   0   3 1108.71   46.77   5
   1   0   3 1080.15   46.74   5
   1   0  -3 1119.65   46.80   5
  -1   0  -3 1109.48   46.04   1
  -2   0  -3   54.98    4.23   1
   2   0  -3   61.76    3.42   6
   2   0  -3   53.75    4.00   5
   2   0  -3   55.81    3.53   2
  -2   0   3   58.92    4.25   5
   3   0  -3  598.14   25.68   6
   3   0  -3  573.23   26.07   5
  -3   0   3  585.32   25.98   5
  -3   0  -3  608.36   26.41   1
   3   0  -3  602.60   24.08   2
  -4   0  -3    3.49    4.49   1
   4   0  -3    6.67    3.18   6
   4   0  -3    0.32    2.84   2
  -4   0   3    5.58    3.43   5
   4   0   3    4.05    4.53   6
   4   0  -3    3.98    3.90   5
  -5   0  -3  239.81   15.06   1
   5   0   3  264.77   14.05   6
   0  -1  -3  167.74    7.09   2
   0  -1   3  161.47    7.66   5
   0  -1   3  167.82    7.16   1
   0   1  -3  155.47    7.58   5
   0  -1   3  168.11    7.62   6
   0   1   3  169.28    7.10   2
   0   1   3  165.79    7.71   5
   0   1  -3  165.98    7.62   6
   1  -1  -3  767.05   32.45   3
  -1   1   3  752.52   32.28   5
   1   1  -3  713.20   32.23   5
  -1  -1   3  802.64   32.33   5
   1   1  -3  722.53   32.14   6
  -1  -1  -3  712.36   32.03   5
  -1   1  -3  783.22   31.79   1
   1   1   3  789.95   32.12   5
  -1   1   3  758.64   32.27   5
   1  -1   3  691.72   32.41   6
   1  -1   3  711.18   31.68   1
  -1  -1   3  800.74   31.43   1
  -1   1  -3  762.82   32.00   5
   1  -1   3  735.59   31.97   5
   1  -1  -3  792.62   32.25   5
   2  -1  -3  330.48   14.98   3
  -2   1   3  329.93   15.32   5
  -2   1   3  354.31   15.22   5
   2   1   3  337.51   14.83   5
  -2   1   3  338.16   15.02   6
  -2   1  -3  336.25   15.51   1
   2  -1   3  346.62   15.55   6
   2   1  -3  342.10   15.32   5
  -2  -1   3  331.22   14.99   1
  -2  -1   3  339.05   15.35   5
  -2  -1  -3  342.30   14.73   5
  -3  -1   3  476.25   22.40   1
  -3   1   3  530.98   22.49   5
   3   1  -3  539.18   22.02   6
  -3  -1  -3  548.52   23.09   1
  -3   1   3  511.24   22.45   5
  -3   1  -3  471.82   22.92   1
  -3  -1   3  506.98   22.64   5
   3  -1  -3  490.27   22.27   3
   3  -1   3  537.35   23.09   6
   3   1  -3  519.51   22.61   5
   3   1   3  468.85   21.97   5
   3   1  -3  516.50   20.95   2
   4  -1   3  148.01    9.68   6
  -4  -1  -3  129.24    9.43   1
   4  -1  -3  154.01    7.83   3
  -4  -1   3  136.37    9.69   1
   4   1  -3  147.13    8.79   5
  -4   1  -3  153.14   10.77   1
   4   1  -3  135.49    7.65   2
  -4   1   3  143.65    8.18   5
   4   1  -3  142.34    7.58   6
   4   1   3  148.97    7.37   5
  -5  -1  -3   81.34    8.15   1
   5  -1   3   91.99    8.23   6
  -5  -1   3  102.12    7.39   5
   5   1   3  119.07    8.17   6
  -6  -1  -3   81.46    9.55   1
   0   2  -3    3.77    2.37   5
   0   2   3    5.30    2.49   5
   0  -2  -3    5.01    2.45   5
   0  -2  -3    6.11    2.20   3
   0   2  -3    7.19    2.29   6
   0   2   3    9.18    2.32   3
   0  -2   3    6.20    2.54   6
   0  -2   3    5.40    2.35   5
  -1  -2  -3 1509.74   62.58   5
   1  -2   3 1505.36   62.47   5
   1  -2  -3 1512.32   62.65   5
   1  -2  -3 1465.60   63.21   3
  -1  -2   3 1601.79   62.80   5
   1   2   3 1411.37   63.11   3
   1   2   3 1424.75   62.58   5
  -1   2   3 1487.28   62.66   5
  -1   2  -3 1392.41   62.42   5
  -1   2  -3 1478.88   62.92   6
   1   2  -3 1430.07   62.68   5
   1  -2   3 1443.78   62.94   6
  -1  -2  -3 1517.24   58.66   2
   2   2  -3  711.25   31.75   5
   2  -2   3  764.01   32.16   6
  -2  -2   3  725.96   31.80   5
  -2   2   3  767.55   31.69   5
  -2  -2   3  728.49   29.30   2
  -2  -2   3  732.78   30.97   1
  -2  -2  -3  748.74   31.53   5
   2  -2   3  733.21   31.24   5
   2   2   3  731.65   29.31   2
   2   2   3  690.73   31.51   5
  -2   2  -3  706.04   31.15   5
  -2   2   3  752.97   31.67   5
  -2   2   3  740.73   31.78   6
   2  -2  -3  716.11   31.73   3
   3   2  -3  283.36   13.76   5
  -3   2   3  277.27   13.31   5
  -3  -2   3  293.44   13.41   1
  -3  -2   3  290.36   13.93   5
   3   2   3  291.50   13.12   5
   3  -2  -3  276.41   12.95   3
  -3  -2  -3  286.83   12.99   5
  -3  -2  -3  278.67   13.87   1
   3  -2   3  276.27   12.52   5
  -3   2   3  270.94   13.46   5
  -3   2   3  286.39   13.47   6
   3  -2   3  265.26   14.07   6
   4  -2  -3  318.05   15.01   3
   4   2  -3  313.63   15.73   5
  -4  -2   3  318.30   15.81   1
  -4  -2  -3  321.90   16.42   1
   4   2   3  324.37   15.03   5
   4  -2   3  335.61   16.43   6
  -4   2   3  323.55   15.07   5
  -5  -2  -3   39.26    6.61   1
   5   2   3   53.39    4.05   3
  -5  -2   3   44.65    6.85   1
   5  -2   3   58.10    7.35   6
  -6  -2  -3  105.30    9.88   1
   0   3   3  517.79   23.03   5
   0  -3  -3  519.82   22.91   3
   0   3  -3  513.10   22.84   5
   1   3   3  979.41   40.79   3
  -1  -3  -3  953.73   40.63   5
   1  -3   3  961.44   40.90   6
  -1   3   3  862.18   40.48   5
  -1   3  -3  931.74   40.31   5
  -1   3  -3  958.56   40.77   6
   1   3  -3  972.66   40.71   5
   1   3   3  902.85   40.48   5
   1  -3  -3  946.50   40.83   3
   2   3   3  513.50   21.76   5
  -2   3  -3  510.08   21.33   5
   2   3  -3  490.58   21.98   5
  -2   3   3  434.68   21.63   5
  -2   3   3  454.52   21.85   6
   2  -3   3  469.47   22.13   6
   2   3   3  503.17   21.61   3
   2  -3  -3  523.27   21.72   3
  -2  -3  -3  462.14   21.68   5
  -3   3  -3  291.93   13.14   5
   3   3   3  289.97   13.65   3
   3   3   3  298.26   14.10   5
   3   3  -3  300.11   14.47   5
  -3  -3   3  287.05   13.92   1
   3  -3  -3  282.52   13.76   3
  -3  -3  -3  287.75   14.17   5
  -3   3   3  295.79   14.07   5
   3  -3   3  286.44   15.06   6
  -3   3   3  299.60   14.32   5
  -4   3   3  182.83   10.42   5
  -4  -3  -3  190.88   11.27   1
   4  -3  -3  190.46   10.24   3
   4   3   3  186.16    9.82   3
   4   3  -3  190.48   11.31   5
   4  -3   3  209.70   11.53   6
  -4  -3   3  190.91   10.81   1
   4   3   3  187.95   10.54   5
  -5  -3  -3  203.72   13.16   1
  -5  -3   3  216.53   12.56   1
   5  -3   3  194.45   13.39   6
  -6  -3  -3   38.81    8.21   1
   0   4   3 1929.07   81.92   5
   0   4   3 1925.43   75.84   4
   0   4  -3 1856.57   81.84   5
   0   4  -3 1980.40   82.13   6
   1   4  -3  488.97   21.72   5
  -1   4   3  457.79   21.43   5
  -1   4  -3  442.90   21.16   5
   1   4   3  491.53   21.58   5
   1  -4  -3  488.38   21.49   3
   2   4   3  495.91   21.93   5
   2   4  -3  518.00   22.14   5
   2  -4  -3  493.59   21.77   3
   2  -4   3  483.41   22.20   6
  -2   4   3  460.32   21.75   5
   2   4   3  446.22   21.60   3
  -2   4  -3  451.39   21.27   5
   3  -4   3 1570.14   71.44   6
   3   4  -3 1668.68   70.96   5
   3  -4  -3 1666.42   71.24   3
  -3   4   3 1674.19   70.69   5
  -3   4  -3 1646.66   70.18   5
   3   4   3 1672.26   70.75   5
  -4  -4   3  773.03   36.43   1
  -4   4  -3  813.32   35.79   5
  -4  -4  -3  865.01   37.35   1
   4   4   3  857.33   37.11   5
   4   4  -3  834.22   37.42   5
   4  -4   3  863.24   38.14   6
  -4   4   3  874.35   36.94   5
  -5  -4  -3  295.98   16.70   1
  -5  -4   3  314.76   16.04   1
   5   4   3  298.65   14.12   4
   5  -4   3  296.42   17.74   6
  -6  -4   3  186.10   13.85   1
  -6  -4  -3  201.88   14.54   1
   0   5   3    5.92    3.91   5
   0   5  -3    2.00    3.63   5
  -1   5   3  365.31   16.88   5
   1   5   3  326.20   15.12   4
  -1   5  -3  339.49   16.47   5
   1   5   3  340.10   16.64   5
   2   5   3   42.04    5.69   5
   2   5   3   37.69    4.50   4
  -2   5  -3   30.75    4.93   5
  -2   5   3   45.10    5.35   5
   2   5  -3   48.96    5.40   5
   2  -5  -3   39.91    5.04   3
  -3   5  -3  327.35   15.80   5
  -3   5   3  316.59   16.55   5
   3   5   3  341.19   15.09   4
   3   5   3  349.52   16.68   5
   3   5  -3  318.86   16.95   5
   3  -5  -3  332.19   16.47   3
  -4  -5   3  117.17    8.35   1
   4   5   3  119.16    8.62   5
  -4   5   3  120.45    8.25   5
  -4   5  -3  121.32    7.54   5
   4   5  -3  101.27    8.71   5
   4   5   3  114.76    8.00   4
  -5  -5  -3   51.02    7.52   1
  -5  -5   3   46.07    6.70   1
  -6  -5  -3   45.73    9.00   1
   0   6   3 1865.67   81.99   5
   0   6  -3 1954.26   82.02   5
   1   6  -3  617.01   28.42   5
  -1   6  -3  624.16   28.12   5
   1   6   3  609.96   28.41   5
  -1   6   3  620.13   28.28   5
   2   6  -3  672.04   31.28   5
   2   6   3  728.51   31.42   5
  -2   6   3  670.60   31.10   5
  -2   6  -3  666.46   30.79   5
  -3   6   3   27.64    5.89   5
   3   6  -3   20.80    6.21   5
   3   6   3   35.24    6.03   5
  -3   6  -3   37.53    5.41   5
   4   6  -3  693.23   33.49   5
  -4  -6   3  729.71   32.20   1
  -4   6  -3  743.56   32.23   5
  -4   6   3  728.58   32.79   5
   4   6   3  720.67   33.31   5
  -5  -6   3   80.46    8.21   1
  -5  -6  -3   80.65    8.87   1
  -6  -6  -3  210.86   14.78   1
   0   7   3  501.26   23.66   5
   0   7  -3  481.19   23.46   5
   1   7  -3   37.50    6.34   5
   1   7   3   44.12    7.03   5
  -1   7  -3   39.75    5.77   5
  -1   7   3   28.66    5.81   5
  -2   7  -3  293.30   15.09   5
  -2   7   3  274.42   15.50   5
   2   7  -3  290.16   15.87   5
   2   7   3  288.55   15.70   5
   3   7   3   37.89    6.71   5
  -3   7  -3   32.48    6.25   5
  -3   7   3   43.74    6.45   5
   3   7  -3   35.63    7.04   5
   4   7   3  169.05   11.63   5
  -4   7  -3  148.95   10.92   5
   4   7  -3  173.34   12.50   5
  -4   7   3  165.36   11.23   5
  -5  -7  -3   60.81    8.93   1
   0   8  -3   12.80    5.59   5
   0   8   3   16.84    6.57   5
  -1   8   3  151.97   10.56   5
   1   8   3  122.29   10.46   5
   1   8  -3  126.81   10.03   5
  -1   8  -3  147.51   10.31   5
  -2   8   3   51.17    7.34   5
   2   8   3   56.23    7.38   5
  -2   8  -3   64.45    7.37   5
   2   8  -3   56.27    7.43   5
   3   8   3  184.34   13.42   5
  -3   8  -3  246.52   13.38   5
  -3   8   3  203.08   13.42   5
   3   8  -3  208.64   13.88   5
   4   8  -3   26.35    8.11   5
  -4   8   3   32.14    7.80   5
  -4   8  -3   37.87    7.05   5
   4   8   3   37.94    8.26   5
   0   9   3   56.88    8.05   5
   0   9  -3   47.37    8.00   5
  -1   9   3  273.08   16.50   5
   1   9  -3  255.72   15.83   5
   1   9   3  305.75   16.96   5
  -1   9  -3  251.99   15.67   5
  -2   9  -3   57.57    8.17   5
  -2   9   3   53.29    8.10   5
   2   9  -3   47.86    8.08   5
   2   9   3   58.90    8.19   5
   3   9   3   98.58    9.81   5
  -3   9  -3   95.47    9.33   5
   3   9  -3   80.37   10.39   5
  -3   9   3   95.77    9.70   5
   4   9   3   -1.61    8.77   5
   4   9  -3   -3.07    8.30   5
  -4   9   3    9.53    8.32   5
   0  10   3    1.26    6.91   5
   0  10  -3    6.78    6.98   5
   1  10   3  113.23   10.38   5
  -1  10   3   83.16   10.40   5
  -1  10  -3  127.93   10.85   5
   1  10  -3   87.37   10.44   5
   2  10   3   52.12    8.95   5
  -2  10   3   60.48    8.72   5
  -2  10  -3   54.13    8.75   5
   2  10  -3   55.40    9.69   5
   3  10   3   21.37    9.46   5
  -3  10  -3   26.45    8.16   5
  -3  10   3    2.41    8.38   5
   3  10  -3   13.83    9.02   5
   4  10   3   13.59   10.20   5
   4  10  -3    6.48    8.93   5
  -4  10   3    9.27    9.78   5
   0  11   3   88.94   11.20   5
   0  11  -3   93.92   10.48   5
  -1  11   3   68.89    9.97   5
   1  11   3   83.54   10.58   5
   1  11  -3   75.93   10.24   5
  -1  11  -3   77.37    9.88   5
  -2  11   3   56.38    9.70   5
  -2  11  -3   79.25    9.77   5
   2  11   3   75.18   10.66   5
   2  11  -3   59.37   10.45   5
   3  11   3   15.44   10.09   5
   3  11  -3   19.45    9.50   5
  -3  11   3    7.19    9.75   5
  -3  11  -3   19.51    9.34   5
   0  12   3  115.71   13.08   5
   0  12  -3  111.72   12.32   5
   1  12  -3   29.50    9.80   5
   1  12   3    2.54    9.27   5
  -1  12  -3    9.17    9.73   5
  -1  12   3   11.72    9.12   5
   0   0  -4    4.72    1.85   5
   0   0   4    3.13    1.94   5
   1   0  -4   27.41    2.82   5
   1   0   4   24.21    2.09   5
  -1   0   4   19.60    2.95   5
   1   0  -4   24.22    2.47   2
  -2   0  -4   10.09    3.10   1
   2   0  -4    5.73    2.82   5
  -2   0   4   11.84    2.76   5
   2   0  -4   11.97    2.32   2
   3   0  -4   35.99    3.35   2
   3   0  -4   36.25    4.22   5
  -3   0  -4   40.27    4.87   1
  -3   0   4   41.55    4.16   5
  -4   0  -4    4.87    4.52   1
   4   0  -4    3.11    3.99   5
   4   0  -4    0.27    3.24   2
  -4   0   4    3.50    3.65   5
  -5   0   4   64.84    5.79   5
   5   0   4   59.54    7.06   6
  -5   0  -4   63.20    7.34   1
   0  -1   4  841.62   35.30   5
   0   1  -4  808.54   34.46   1
   0  -1  -4  873.51   35.34   5
   0  -1   4  820.27   35.37   6
   0  -1  -4  822.83   33.16   2
   0   1  -4  792.98   35.25   5
   0   1   4  833.32   33.18   2
   0   1   4  826.60   35.30   5
  -1  -1  -4  552.78   21.06   5
   1  -1   4  543.92   20.94   5
   1   1  -4  525.81   21.33   5
  -1   1  -4  430.59   20.83   1
   1   1   4  438.72   21.00   5
  -1   1  -4  437.41   20.84   5
  -1   1   4  548.28   21.43   5
   1  -1  -4  438.32   19.84   2
   1  -1   4  512.04   20.91   1
  -1  -1   4  430.48   21.31   5
  -1   1   4  504.66   21.32   5
  -2  -1   4  655.44   26.50   3
   2  -1  -4  653.17   26.85   3
  -2  -1   4  655.22   26.24   1
  -2  -1  -4  580.72   26.26   5
   2   1   4  656.76   26.38   5
  -2   1   4  550.02   26.49   6
   2   1  -4  590.28   26.88   5
  -2  -1   4  675.84   26.95   5
  -2   1  -4  641.22   26.75   1
  -2   1   4  551.32   26.81   5
  -2   1   4  566.93   26.79   5
   3   1  -4  112.18    4.84   6
   3   1   4   85.81    5.26   5
  -3   1   4  104.31    6.48   5
   3   1  -4  109.16    5.90   2
  -3   1  -4   72.11    6.46   1
   3   1  -4  113.11    6.70   5
  -3  -1  -4  110.18    7.59   1
  -3  -1   4   75.70    6.03   1
  -3   1   4  115.07    6.68   5
   3  -1  -4   86.16    5.80   3
   3  -1   4  107.18    6.80   6
  -3  -1   4   87.47    6.16   5
  -4  -1  -4  272.76   14.37   1
   4   1  -4  278.04   13.70   5
  -4   1   4  283.54   13.33   5
   4  -1  -4  281.10   12.38   2
   4   1  -4  286.10   12.61   2
  -4   1  -4  265.71   14.92   1
   4  -1   4  295.11   14.40   6
   4   1  -4  277.69   12.31   6
   4   1   4  239.06   12.23   5
   5  -1   4   77.38    7.69   6
  -5  -1  -4   95.42    8.26   1
  -5  -1   4  114.25    7.70   5
  -5   1   4   88.01    6.43   5
  -6  -1  -4   57.46    9.15   1
   0   2   4  481.60   20.60   5
   0  -2  -4  476.85   20.59   5
   0  -2   4  465.65   20.52   5
   0   2  -4  464.29   20.49   5
   0   2  -4  487.14   20.59   6
   0  -2  -4  454.74   19.18   2
   0   2   4  450.05   20.62   3
   0  -2   4  455.44   20.50   6
  -1   2  -4  248.82   12.41   6
   1  -2  -4  256.16   12.16   3
  -1  -2  -4  271.43   10.81   2
   1  -2   4  273.79   12.06   5
   1   2   4  258.82   12.20   5
   1   2  -4  261.74   12.34   5
  -1   2   4  280.23   12.46   5
   1   2   4  249.54   11.13   2
  -1  -2  -4  260.42   12.13   5
   1   2  -4  272.22   11.87   6
  -1  -2   4  272.78   12.43   5
  -1   2  -4  231.27   11.89   5
  -1   2   4  261.21   12.07   3
  -2  -2  -4  255.48   11.61   5
  -2   2   4  260.02   11.95   6
  -2   2   4  234.39   11.96   5
  -2  -2   4  252.16   10.69   2
   2  -2  -4  255.20   11.71   3
  -2  -2   4  259.61   11.32   1
   2   2   4  237.21   11.59   5
   2  -2   4  261.79   12.54   6
   2   2   4  250.34   10.44   2
   2  -2   4  249.25   11.27   5
   2   2  -4  245.74   12.20   5
  -2   2  -4  254.48   11.11   5
  -2   2   4  233.25   12.00   5
   3  -2   4   14.98    2.22   5
  -3   2   4   20.69    3.72   6
   3  -2  -4   19.67    3.38   3
  -3   2   4   11.16    3.58   5
  -3  -2   4   20.16    3.49   1
  -3  -2  -4   18.13    4.05   1
   3  -2   4   16.33    4.07   6
   3   2   4   20.42    3.32   5
  -3   2   4   18.14    4.13   5
   3   2  -4    9.34    3.81   5
  -3  -2  -4   15.66    3.01   5
   4   2   4  103.65    6.42   5
   4   2  -4   86.43    5.29   6
  -4  -2   4  111.07    7.40   1
  -4   2   4   83.13    6.33   5
   4   2  -4   95.77    7.21   5
   4  -2   4  103.30    7.74   6
  -4  -2  -4  102.01    7.91   1
   4  -2  -4   98.18    6.80   3
  -5  -2  -4    7.48    5.57   1
   5   2   4    7.77    2.70   3
   5  -2   4   10.20    5.84   6
  -6  -2  -4   85.75   10.04   1
   6  -2   4   90.41    9.41   6
   0   3   4 1123.70   47.77   5
   0   3  -4 1099.07   47.67   5
   0   3  -4 1113.08   47.81   6
  -1   3  -4 1190.22   49.67   6
   1  -3  -4 1132.47   49.75   3
   1  -3   4 1113.66   49.62   6
   1   3   4 1138.57   49.67   3
  -1   3   4 1146.22   45.58   4
  -1   3  -4 1173.10   49.20   5
   1   3  -4 1163.00   49.27   6
  -1  -3  -4 1160.55   49.37   5
   1   3  -4 1117.28   49.45   5
   1   3   4 1175.24   49.42   5
   2   3  -4   63.23    5.18   5
   2  -3  -4   61.18    4.69   3
   2   3   4   63.71    4.70   3
  -2  -3  -4   65.56    4.78   5
   2   3   4   66.59    4.76   5
  -2   3  -4   58.59    4.19   5
  -2   3   4   59.97    4.94   6
  -2   3   4   55.12    4.78   5
   2  -3   4   54.59    5.23   6
  -3   3  -4 1903.97   81.60   5
  -3  -3  -4 1915.28   82.13   5
  -3  -3   4 1991.20   80.81   1
   3   3   4 1955.96   82.21   5
   3  -3   4 1904.86   83.08   6
   3   3  -4 1965.22   82.64   5
   3   3   4 1886.74   82.79   3
   3  -3  -4 1950.16   83.09   3
  -3   3   4 1932.87   82.34   5
  -4  -3  -4  109.69    8.43   1
   4   3   4  110.62    7.82   5
   4   3  -4  104.52    7.75   5
   4   3   4   99.07    6.77   3
   4  -3   4  122.03    8.83   6
  -4  -3   4  113.45    7.90   1
  -4   3   4  113.71    7.82   5
   4  -3  -4  103.67    7.47   3
   5  -3   4  447.68   22.24   6
   5   3   4  432.02   20.26   3
  -5  -3   4  430.41   21.20   1
  -5  -3  -4  461.04   22.16   1
   6  -3   4    0.94    8.12   6
  -6  -3  -4    7.90    7.66   1
   0   4   4   32.28    4.40   5
   0   4  -4   30.10    3.95   6
   0   4  -4   31.46    4.27   5
   1   4  -4  236.01   11.57   6
   1  -4   4  238.21   12.05   6
  -1   4  -4  238.39   11.64   5
   1  -4  -4  209.01   11.55   3
   1   4  -4  242.35   12.16   5
   1   4   4  217.41   11.64   5
   1   4   4  242.51   11.54   3
   2  -4  -4  438.96   19.82   3
   2   4   4  449.72   19.66   3
   2  -4   4  387.75   20.20   6
  -2   4  -4  425.09   19.49   5
  -2   4   4  427.92   20.00   5
   2   4  -4  430.34   20.29   5
   2   4   4  443.93   19.97   5
  -3   4  -4  134.13    7.79   5
   3   4  -4  133.44    8.94   5
  -3   4   4  129.46    8.73   5
   3  -4   4  116.40    9.31   6
   3   4   4  141.41    8.19   3
  -3  -4   4  147.14    8.27   1
   3  -4  -4  153.30    8.79   3
   3   4   4  150.61    9.10   5
   4   4   4   98.66    7.41   3
   4   4  -4  101.98    8.04   5
   4   4   4  103.92    7.53   5
  -4  -4   4  105.80    7.25   1
   4  -4   4  115.76    9.07   6
  -4   4   4  111.30    7.62   5
  -5  -4   4   65.19    7.22   1
   5  -4   4   62.24    8.15   6
   5   4   4   54.68    5.77   4
  -5  -4  -4   56.15    7.18   1
  -6  -4   4   21.78    8.44   1
  -6  -4  -4   24.61    8.24   1
   0   5  -4 2102.50   93.73   5
   0   5   4 2293.86   86.89   4
   1   5  -4   75.27    6.07   5
   1   5   4   71.71    5.84   5
  -1   5   4   67.53    5.86   5
  -1   5  -4   64.12    5.82   5
   2   5   4 2226.83   89.21   5
  -2   5  -4 1954.13   88.72   5
   2  -5  -4 2207.24   90.03   3
  -2   5   4 1983.69   89.05   5
   2   5  -4 2056.16   89.30   5
  -3   5   4  526.24   24.03   5
   3   5   4  504.59   24.02   5
   3   5  -4  517.84   24.44   5
  -3   5  -4  528.72   23.45   5
   3  -5  -4  505.97   24.18   3
   4   5  -4  498.86   24.65   5
   4   5   4  536.69   24.30   5
  -4  -5   4  504.70   23.35   1
   4   5   4  507.44   22.06   4
  -4   5   4  525.72   24.06   5
  -5  -5  -4   60.87    7.97   1
  -5  -5   4   54.82    7.17   1
  -6  -5  -4  265.07   16.50   1
   0   6  -4    8.52    4.49   5
   0   6   4   14.64    4.98   5
   1   6  -4   38.23    5.56   5
  -1   6  -4   28.61    5.54   5
   1   6   4   31.96    4.91   4
  -1   6   4   44.99    5.87   5
   1   6   4   27.76    5.85   5
  -2   6  -4   98.65    7.23   5
  -2   6   4   76.92    7.46   5
   2   6  -4   82.63    7.61   5
   2   6   4   95.10    6.75   4
   2   6   4  105.51    8.24   5
   3   6  -4   50.62    7.00   5
  -3   6  -4   55.75    5.82   5
  -3   6   4   64.23    6.50   5
   3   6   4   53.83    6.70   5
   3   6   4   50.56    5.92   4
   4   6  -4  134.18    9.99   5
  -4   6  -4  111.95    8.53   5
  -4   6   4  121.82    8.70   5
  -4  -6   4  116.85    8.33   1
   4   6   4  115.54    9.25   5
   4   6   4  120.69    8.00   4
  -5  -6   4   18.76    6.39   1
  -5  -6  -4   19.51    7.22   1
  -6  -6  -4   77.65   10.83   1
   0   7   4   29.10    5.76   5
   0   7  -4   41.67    6.11   5
   1   7  -4 1520.25   67.69   5
  -1   7   4 1547.74   67.72   5
   1   7   4 1585.43   67.80   5
  -1   7  -4 1563.96   67.47   5
   2   7   4  184.55   12.35   5
  -2   7  -4  211.44   12.27   5
   2   7  -4  236.52   13.55   5
  -2   7   4  180.98   12.03   5
   3   7  -4  562.51   27.80   5
   3   7   4  592.73   27.59   5
  -3   7  -4  590.32   26.68   5
  -3   7   4  555.61   27.20   5
  -4   7   4  110.14    9.06   5
   4   7   4  109.87    9.81   5
  -4  -7   4  130.81    8.66   1
   4   7  -4  116.51   10.17   5
  -5  -7  -4  372.55   20.58   1
   0   8  -4    5.46    5.58   5
   0   8   4   -0.43    5.53   5
   1   8   4   18.88    6.90   5
  -1   8  -4   16.45    6.27   5
   1   8  -4   12.23    6.06   5
  -1   8   4   25.67    6.60   5
  -2   8   4  199.68   12.71   5
  -2   8  -4  213.83   13.02   5
   2   8  -4  196.80   13.31   5
  -3   8   4   53.29    7.55   5
   3   8   4   36.44    7.85   5
  -3   8  -4   46.24    6.74   5
   3   8  -4   47.55    7.71   5
   4   8   4    4.32    7.50   5
   4   8  -4   -5.73    7.59   5
  -4   8   4   -2.35    6.47   5
   0   9   4  333.63   18.19   5
   0   9  -4  316.90   17.78   5
   1   9   4   26.33    7.23   5
   1   9  -4   40.67    7.24   5
  -1   9  -4   27.21    7.25   5
  -1   9   4   28.65    6.84   5
  -2   9   4  345.26   19.60   5
   2   9  -4  331.98   19.46   5
   2   9   4  386.35   20.09   5
  -2   9  -4  354.38   19.24   5
   3   9   4   20.93    7.64   5
  -3   9  -4   31.87    7.68   5
  -3   9   4   37.97    8.08   5
   3   9  -4   43.71    8.94   5
   4   9  -4  128.54   12.32   5
  -4   9   4  120.84   11.98   5
   4   9   4  130.44   11.33   5
   0  10  -4    1.40    6.63   5
   0  10   4    0.02    7.05   5
   1  10   4   41.85    9.04   5
  -1  10  -4   65.84    8.73   5
  -1  10   4   44.41    8.25   5
   1  10  -4   28.85    7.84   5
   2  10  -4    1.36    7.57   5
   2  10   4    4.09    8.36   5
  -2  10   4    2.35    8.04   5
  -2  10  -4    8.50    7.23   5
   3  10   4   17.26    9.27   5
   3  10  -4   18.32    9.19   5
  -3  10   4    4.62    8.63   5
  -3  10  -4    5.18    7.72   5
  -4  10   4   11.22    9.87   5
   4  10  -4   13.15    9.90   5
   0  11   4  138.69   12.57   5
   0  11  -4  160.51   13.16   5
  -1  11   4  142.97   12.59   5
   1  11  -4  145.12   12.82   5
  -1  11  -4  166.41   12.85   5
   1  11   4  183.14   14.39   5
   2  11  -4   44.27    9.76   5
  -2  11  -4   60.36   10.00   5
  -2  11   4   46.68    9.23   5
   2  11   4   37.26   10.51   5
  -3  11   4   10.90    9.72   5
  -3  11  -4   24.15    9.58   5
   3  11   4   21.09   10.52   5
   3  11  -4    8.17   10.53   5
   0  12  -4    7.11    8.99   5
   0  12   4    2.23    8.85   5
  -1  12   4    6.91    9.07   5
   1  12   4   14.33    9.72   5
   1  12  -4   17.33   10.29   5
  -1  12  -4    9.28    9.98   5
   0   0   5   -3.80    2.12   5
   0   0  -5   -0.21    2.15   5
   1   0   5 2870.63  123.08   5
  -1   0   5 2899.34  116.07   2
  -1   0   5 2973.29  123.32   5
   1   0  -5 2952.23  116.08   2
   1   0  -5 2916.09  123.36   5
  -2   0   5  578.94   25.75   5
   2   0  -5  567.91   25.76   5
   2   0  -5  593.33   23.99   2
   2   0   5  590.14   24.98   5
  -2   0   5  578.60   25.29   3
  -2   0  -5  577.43   25.49   1
   2   0   5  608.43   25.00   5
  -3   0  -5  357.91   17.55   1
   3   0  -5  381.57   17.53   5
   3   0  -5  369.81   15.97   2
  -3   0   5  390.12   17.35   5
  -4   0  -5   28.96    5.50   1
   4   0  -5   34.24    5.03   5
  -4   0   5   34.90    4.71   5
   4   0  -5   34.88    4.23   2
  -5   0   5  259.04   13.32   5
  -5   0  -5  269.77   15.65   1
   5   0   5  258.81   14.52   6
   0  -1  -5  546.42   22.64   5
   0  -1   5  549.48   22.62   5
   0  -1  -5  509.12   21.10   2
   0   1  -5  506.98   22.51   5
   0   1   5  508.80   22.59   5
   0   1   5  491.16   21.13   2
   0   1  -5  521.37   21.75   1
   1   1  -5  204.56   10.15   5
   1   1   5  203.35    9.73   5
   1  -1   5  222.26    9.61   5
   1   1  -5  214.70    9.03   1
  -1   1   5  202.60    9.94   3
  -1   1   5  209.81   10.18   5
  -1   1  -5  191.90    9.82   1
  -1  -1   5  207.04    9.33   6
  -1  -1  -5  222.47    9.77   5
  -1   1  -5  198.50    9.52   5
   1  -1  -5  208.18    9.38   2
  -1  -1   5  222.90   10.40   5
   2   1   5    8.36    2.02   5
  -2   1   5    2.74    2.93   5
  -2   1  -5    6.32    2.99   1
  -2   1   5    3.03    1.45   4
   2   1  -5    5.55    2.66   5
   2  -1   5    2.59    1.54   5
  -2  -1   5    4.43    1.95   2
  -2   1   5    5.70    2.18   6
   2  -1  -5    5.34    2.37   2
  -2  -1   5    9.95    2.88   5
   2   1  -5    3.15    2.27   1
  -2   1   5    5.29    3.20   5
  -2  -1  -5    6.42    1.87   5
  -3  -1  -5  273.76   14.02   1
   3  -1   5  278.61   14.36   6
  -3   1   5  271.97   13.62   5
   3  -1  -5  292.55   12.61   2
   3   1   5  293.45   12.72   5
  -3   1  -5  281.05   14.14   1
  -3   1   5  296.42   13.94   5
   3   1  -5  286.92   13.86   5
   4  -1  -5  331.12   14.01   2
  -4   1   5  297.97   14.98   5
   4   1  -5  314.34   15.56   5
  -4   1  -5  308.97   16.10   1
  -4  -1  -5  301.79   15.85   1
   4  -1   5  303.68   15.91   6
  -5  -1  -5  113.04    9.10   1
  -5  -1   5   81.94    6.90   5
  -5   1   5   95.88    6.70   5
   5  -1   5  105.28    8.26   6
  -5   1  -5   54.09    8.30   1
   6  -1   5  113.14   10.00   6
  -6  -1  -5  106.26   10.39   1
   0   2   5 2839.64  113.86   5
   0   2  -5 2604.42  113.74   5
   0   2  -5 2703.26  114.02   6
   0  -2   5 2724.01  113.76   5
   0  -2   5 2752.64  114.09   6
   0  -2   5 2660.20  111.38   1
   0  -2  -5 2659.07  113.78   5
   0   2   5 2597.69  114.99   3
  -1  -2  -5  198.86    8.96   5
  -1   2   5  178.45    9.27   5
   1   2  -5  184.98    9.37   5
  -1   2   5  171.64    8.88   3
  -1   2  -5  174.64    8.81   5
   1   2   5  173.97    8.19   2
   1   2   5  177.62    9.13   5
   1  -2   5  184.61    8.88   5
   1   2  -5  188.75    8.64   6
   2   2   5 1210.21   50.68   5
  -2   2  -5 1224.50   50.41   1
   2  -2  -5 1231.46   51.39   3
   2   2   5 1259.67   47.46   2
   2  -2   5 1204.24   50.46   5
  -2  -2  -5 1174.82   50.65   5
  -2  -2   5 1238.48   49.69   1
  -2   2  -5 1172.56   50.36   5
  -2   2   5 1150.25   51.00   5
   2   2  -5 1196.90   50.47   6
   2  -2   5 1139.09   51.35   6
  -2   2   5 1164.16   50.92   6
   2   2  -5 1137.82   51.09   5
  -2   2   5 1134.32   51.04   5
   3  -2   5  373.04   16.10   5
   3  -2  -5  382.74   17.15   3
  -3  -2  -5  366.49   16.59   5
   3   2   5  366.70   16.75   5
  -3   2   5  359.40   16.98   6
   3   2  -5  371.38   17.55   5
  -3   2   5  372.27   17.38   5
  -3   2  -5  385.00   18.03   1
   3  -2   5  366.64   17.82   6
  -3  -2   5  381.38   16.91   1
  -4  -2   5   74.22    7.05   1
   4   2  -5  110.41    7.47   5
   4  -2   5  109.96    7.45   6
   4   2   5   84.28    5.75   5
  -4   2   5   97.35    7.07   5
  -4  -2  -5   94.54    7.55   1
   5  -2   5   78.27    8.47   6
  -5  -2  -5   85.19    8.64   1
  -5   2   5   87.14    6.61   5
   6  -2   5  178.64   13.02   6
  -6  -2  -5  177.93   13.29   1
   0   3   5  874.00   37.91   5
   0  -3   5  878.55   37.94   6
   0   3   5  858.66   38.11   3
   0   3  -5  882.85   37.85   5
   0   3  -5  880.80   37.91   6
   1   3  -5  279.23   13.47   5
   1  -3  -5  271.95   13.26   3
  -1   3  -5  268.90   13.07   5
   1   3  -5  295.51   12.97   6
  -1   3  -5  296.16   13.77   6
   1   3   5  273.86   13.25   5
  -1   3   5  293.04   13.43   5
   1   3   5  266.74   13.15   3
   2   3   5   45.77    3.75   3
  -2  -3  -5   36.64    4.36   5
   2   3  -5   37.17    4.69   5
  -2  -3   5   44.26    3.32   1
   2  -3   5   41.73    4.69   6
   2   3   5   40.99    4.09   5
   2  -3  -5   45.13    4.13   3
  -2   3   5   37.88    4.17   5
   2   3  -5   40.35    3.49   6
  -2   3  -5   50.37    3.65   5
  -3   3   5  524.35   24.36   5
  -3  -3   5  538.91   23.51   1
   3  -3   5  521.11   25.08   6
   3   3   5  548.75   23.78   3
  -3  -3  -5  517.75   23.86   5
  -3   3   5  531.05   24.34   6
   3   3   5  537.01   24.02   5
   3   3  -5  522.61   24.47   5
   3  -3  -5  577.49   24.37   3
  -3   3  -5  549.45   23.12   5
  -4   3   5   19.16    4.71   5
   4   3   5   13.97    3.47   3
   4   3   5   21.18    4.41   5
   4   3  -5   16.24    5.10   5
   4  -3   5   31.15    6.25   6
  -4  -3  -5   24.97    5.25   1
  -4  -3   5   22.40    4.69   1
   5   3   5  163.65    9.21   3
  -5   3   5  173.81   10.48   5
  -5  -3  -5  166.74   11.72   1
  -5  -3   5  171.75   11.42   1
   5  -3   5  166.91   12.19   6
  -6  -3  -5    5.19    7.78   1
   6  -3   5    1.04    7.96   6
   6   3   5   -0.07    4.55   4
   0   4   5  538.94   24.00   5
   0   4  -5  534.72   23.97   6
   0   4   5  532.99   23.93   3
   0   4  -5  517.76   23.85   5
   1   4  -5 1595.69   68.92   6
   1   4   5 1646.48   69.55   3
  -1   4   5 1568.20   63.76   4
  -1   4  -5 1566.84   68.81   5
  -1   4   5 1570.41   69.04   5
   1   4   5 1685.63   69.06   5
   1  -4   5 1654.46   69.41   6
   2   4  -5  646.01   30.25   5
  -2   4  -5  735.62   29.65   5
   2   4   5  701.54   29.92   3
  -2   4   5  656.78   30.09   5
   2  -4   5  646.64   30.55   6
   2   4   5  683.93   29.97   5
   2   4  -5  645.96   29.54   6
   2  -4  -5  670.43   30.09   3
   3   4   5  653.37   28.98   5
   3  -4   5  620.72   29.84   6
  -3   4   5  634.42   29.15   5
   3  -4  -5  651.30   29.16   3
  -3   4  -5  647.10   28.16   5
   3   4  -5  623.91   29.23   5
   3   4   5  654.67   28.88   3
  -3  -4   5  673.85   28.06   1
  -4  -4   5  792.06   33.87   1
   4   4  -5  756.14   34.94   5
   4   4   5  795.15   34.43   3
   4   4   5  765.11   34.34   5
   4  -4   5  783.07   35.68   6
  -4   4   5  755.10   34.51   5
  -5  -4   5  171.27   11.38   1
  -5  -4  -5  188.54   12.33   1
   5  -4   5  190.41   13.41   6
  -6  -4  -5  138.62   12.25   1
   6  -4   5  151.47   13.04   6
   0   5   5  156.32    9.44   5
   0   5  -5  134.69    8.69   5
   0   5   5  131.35    7.88   4
   1   5  -5  132.90    9.31   5
   1   5   5  144.68    8.83   5
  -1   5   5  131.16    8.72   5
  -1   5  -5  123.71    8.18   5
   2   5  -5   13.25    4.84   5
   2   5  -5    6.93    4.65   6
  -2   5   5   13.06    4.40   5
   2  -5   5   13.50    5.26   6
  -2   5  -5    9.88    4.03   5
   2   5   5   14.53    4.91   5
   2   5   5    9.56    4.11   3
   3   5   5   50.20    5.30   3
   3   5   5   49.30    5.99   5
   3   5  -5   48.90    6.00   5
   3  -5  -5   52.12    5.93   3
  -3   5   5   45.43    5.89   5
  -3   5  -5   50.45    5.17   5
   3  -5   5   54.73    7.38   6
   4   5  -5   31.38    6.32   5
  -4   5   5   37.54    5.85   5
   4  -5   5   25.75    6.61   6
   4   5   5   29.08    5.98   5
  -4  -5   5   28.37    5.04   1
  -5  -5  -5   50.20    7.47   1
   5   5   5   50.70    6.33   4
  -5  -5   5   60.40    7.03   1
  -6  -5  -5   15.62    8.24   1
   0   6   5 2143.19   93.09   5
   0   6  -5 2202.55   93.09   5
   1   6  -5  284.01   16.20   5
  -1   6  -5  324.90   15.61   5
   1   6   5  305.43   16.16   5
  -1   6   5  289.15   16.15   5
   1   6   5  334.48   14.55   4
   2   6   5  504.91   23.28   5
  -2   6   5  442.32   22.83   5
   2   6  -5  483.83   23.24   5
   2   6   5  510.44   21.10   4
  -2   6  -5  478.75   22.59   5
  -3   6  -5  167.38    9.94   5
   3   6   5  155.66    9.73   4
  -3   6   5  150.42   10.74   5
   3   6   5  175.83   10.93   5
   3   6  -5  156.69   11.31   5
   4   6   5  307.76   16.35   5
   4   6  -5  286.88   16.62   5
   4   6   5  290.39   14.36   4
  -4   6   5  287.44   15.51   5
  -4  -6   5  284.35   14.73   1
  -5  -6  -5   75.08    9.28   1
  -6  -6  -5  142.77   12.77   1
   0   7   5   45.85    6.16   5
   0   7  -5   29.29    5.84   5
   1   7   5  305.26   16.83   5
   1   7  -5  294.53   16.29   5
  -1   7  -5  320.96   16.28   5
  -1   7   5  290.61   16.14   5
   2   7   5   -0.47    4.62   4
  -2   7  -5   -3.47    4.71   5
  -2   7   5    6.85    5.55   5
   2   7  -5    2.76    5.49   5
   2   7   5    7.04    6.23   5
  -3   7  -5    1.55    5.29   5
   3   7   5    4.44    5.81   5
   3   7  -5   -2.20    6.15   5
   3   7   5    3.43    4.91   4
  -3   7   5    7.26    5.13   5
  -4  -7   5   -3.70    4.98   1
  -4   7   5    6.41    6.09   5
   4   7   5    0.38    7.04   5
   4   7  -5    0.98    7.01   5
   0   8  -5   37.09    6.48   5
   0   8   5   41.37    6.86   5
  -1   8  -5  306.26   15.92   5
   1   8  -5  256.45   16.08   5
  -1   8   5  283.81   16.38   5
   1   8   5  315.24   16.93   5
   2   8   5  100.90    8.89   5
  -2   8   5   87.31    8.69   5
  -2   8  -5   88.23    8.35   5
   2   8  -5   89.73    9.27   5
  -3   8  -5  164.66   11.12   5
  -3   8   5  149.13   10.98   5
   3   8   5  174.82   11.80   5
   3   8  -5  144.35   11.31   5
   4   8  -5  109.88   10.78   5
   4   8   5  100.36   10.29   5
  -4   8   5  106.22   10.20   5
   0   9  -5   12.60    6.18   5
   0   9   5   15.21    6.78   5
  -1   9  -5  141.64   10.90   5
  -1   9   5  136.01   10.46   5
   1   9  -5  135.84   11.28   5
   1   9   5  155.11   11.47   5
   2   9  -5   11.98    7.59   5
  -2   9   5    9.27    6.41   5
   2   9   5    7.22    7.43   5
  -2   9  -5   11.33    6.59   5
   3   9   5   31.26    8.48   5
  -3   9   5   25.62    7.99   5
   3   9  -5   19.25    7.64   5
  -3   9  -5   28.07    7.08   5
   4   9   5   14.77    8.90   5
   4   9  -5    6.46    8.94   5
  -4   9   5   16.64    8.33   5
   0  10  -5   51.02    8.29   5
   0  10   5   65.94    9.19   5
   1  10  -5   41.66    8.36   5
  -1  10  -5   30.76    8.15   5
  -1  10   5   43.95    8.00   5
   1  10   5   31.76    8.11   5
   2  10  -5   95.30   10.83   5
  -2  10   5  111.26   11.24   5
   2  10   5  112.20   11.18   5
  -2  10  -5  128.35   10.70   5
  -3  10   5   67.56   10.08   5
   3  10  -5   72.22   10.94   5
   3  10   5   73.37   10.24   5
  -3  10  -5   82.48   10.30   5
   4  10  -5   18.12   10.29   5
  -4  10   5   17.49   10.22   5
   0  11   5  133.60   12.44   5
   0  11  -5  147.09   12.90   5
   1  11   5   29.61    9.87   5
  -1  11  -5   24.75    9.04   5
   1  11  -5   40.69    9.94   5
  -1  11   5   18.03    9.38   5
  -2  11   5   63.73   10.97   5
  -2  11  -5   50.18   10.19   5
   2  11   5   63.25   11.47   5
   2  11  -5   69.29   10.45   5
   3  11   5   11.22    9.46   5
  -3  11  -5   13.57    9.26   5
   3  11  -5   10.35    9.26   5
  -3  11   5    3.78    9.89   5
   0  12  -5   17.62    9.49   5
   0  12   5   28.84   10.43   5
  -1  12   5   -2.68    8.83   5
   1  12   5    2.77    9.41   5
   1  12  -5    1.11    9.98   5
  -1  12  -5   -3.20    8.63   5
   0   0  -6 9999.98  411.94   5
   0   0   6 9619.29  411.76   5
  -1   0   6  773.21   32.34   2
  -1   0   6  815.95   34.62   5
   1   0  -6  828.35   34.65   5
   1   0   6  785.58   34.17   5
   2   0   6  772.64   32.78   5
   2   0  -6  784.69   33.55   5
   2   0  -6  803.77   31.43   2
  -2   0  -6  757.04   33.13   1
  -2   0   6  747.43   33.30   3
   2   0   6  765.09   32.78   5
   3   0  -6   76.00    5.74   5
  -3   0  -6   63.56    5.80   1
   3   0  -6   78.61    5.01   2
   4   0  -6  271.57   13.60   5
   4   0  -6  267.38   12.64   2
  -4   0  -6  274.21   14.49   1
  -4   0   6  249.68   13.49   5
  -5   0   6   11.37    4.91   5
  -5   0  -6    3.22    5.54   1
   5   0   6    6.62    5.76   6
  -6   0  -6  296.47   18.35   1
   6   0   6  307.56   18.08   6
   0   1  -6 2365.89   98.88   5
   0  -1   6 2377.92   98.87   5
   0   1   6 2328.57   98.93   5
   0   1   6 2302.88   93.08   2
   0   1  -6 2326.01   96.88   1
   1   1   6  704.48   29.28   5
  -1   1  -6  716.47   28.94   1
  -1   1   6  668.61   29.72   5
  -1  -1   6  709.02   29.08   6
   1   1  -6  647.78   28.33   1
  -1  -1  -6  616.45   29.16   5
  -1   1   6  678.29   29.66   5
  -1  -1   6  744.85   29.75   5
   1  -1   6  638.24   29.12   5
  -1   1   6  641.80   27.61   2
  -1   1  -6  716.43   29.17   5
   1  -1  -6  696.72   27.72   2
   1   1  -6  660.10   29.55   5
   2   1   6  261.59   12.92   5
  -2   1   6  315.15   13.90   5
  -2   1   6  295.46   13.05   3
   2   1  -6  315.77   13.90   5
   2   1  -6  299.90   12.81   1
  -2   1  -6  269.17   13.60   1
   2  -1  -6  263.02   12.55   2
   2  -1   6  303.02   12.75   5
   3   1   6  164.25    7.73   5
   3   1  -6  152.77    9.26   5
  -3  -1  -6  163.47    9.93   1
  -3   1   6  138.98    9.01   5
   3  -1  -6  177.48    8.27   2
   4  -1  -6  144.71    8.91   2
  -4   1  -6  139.31   10.50   1
  -4  -1  -6  176.53   10.59   1
  -4   1   6  169.28    9.69   5
   4   1  -6  178.99   10.43   5
   4  -1   6  167.55   10.19   6
   5  -1   6   -3.65    5.63   6
  -5   1  -6   -7.22    6.62   1
  -5  -1   6    1.40    4.94   5
   5   1  -6   -1.66    5.71   5
  -5  -1  -6   10.10    5.67   1
  -5   1   6    0.26    4.64   5
   6  -1   6   43.27    8.72   6
  -6  -1  -6   35.44    8.26   1
   0   2   6 1002.05   41.53   2
   0   2   6  979.27   44.24   5
   0  -2  -6 1077.27   44.37   5
   0  -2   6 1061.59   44.31   6
   0  -2   6 1057.38   42.90   1
   0   2  -6 1008.25   44.19   5
  -1   2   6  171.58    8.79   3
  -1   2  -6  173.00    8.46   5
  -1  -2  -6  169.58    8.83   5
   1   2  -6  177.96    9.09   5
  -1   2   6  158.20    8.97   5
  -1   2  -6  174.56    8.64   1
   1  -2   6  178.46    8.66   5
  -1  -2   6  176.25    8.30   6
   1  -2   6  180.91    9.41   6
   1   2   6  179.57    8.00   2
   1   2  -6  180.81    8.38   6
   1   2   6  173.71    8.86   5
   1  -2  -6  165.48    8.38   2
   2   2   6   86.98    4.47   2
  -2  -2   6   83.92    4.76   1
   2  -2   6   78.66    5.10   5
   2   2  -6   68.75    5.44   5
  -2   2  -6   85.57    4.68   5
   2  -2   6   86.14    6.18   6
  -2   2   6   77.83    5.85   5
   2   2   6   84.89    5.46   5
   2  -2  -6   94.23    5.46   2
  -2   2  -6   85.84    5.85   1
  -2  -2  -6   79.84    5.45   5
   3  -2  -6  442.66   19.08   2
   3   2  -6  463.97   20.70   5
  -3   2   6  443.09   19.95   6
  -3   2  -6  435.81   20.78   1
  -3   2   6  462.40   20.45   5
  -3  -2  -6  436.14   19.56   5
   3  -2   6  451.51   21.16   6
   3   2   6  437.68   19.77   5
  -3  -2   6  443.33   19.76   1
   3  -2   6  439.19   19.11   5
  -4   2   6  103.84    7.64   5
  -4  -2  -6  118.99    8.58   1
   4   2  -6   97.61    7.92   5
   4   2   6  133.43    7.33   5
   4  -2  -6  127.76    7.90   2
   4  -2   6  123.74    8.84   6
   5   2  -6  197.42   12.39   5
   5  -2   6  191.20   12.70   6
  -5   2   6  185.75   10.97   5
  -5  -2  -6  177.94   12.80   1
  -6  -2  -6   27.15    8.56   1
   6   2   6   40.38    4.31   3
   6  -2   6   26.61    8.28   6
   0   3   6 2287.68   95.78   5
   0   3   6 2271.35   96.69   3
   0   3  -6 2201.05   95.88   6
   0  -3   6 2201.17   95.92   6
   0   3  -6 2326.77   95.74   5
   1   3   6 1662.03   74.63   3
   1   3  -6 1830.79   73.98   6
   1  -3  -6 1622.51   74.79   3
   1  -3   6 1851.04   74.55   6
   1   3   6 1666.82   74.01   5
  -1   3  -6 1628.45   73.80   5
   1   3  -6 1792.49   74.22   5
  -1   3   6 1887.38   74.27   5
  -1   3   6 1722.49   74.72   3
   2   3  -6  421.00   19.17   6
  -2  -3  -6  432.67   19.88   5
  -2   3   6  422.18   20.12   5
   2   3   6  424.92   19.70   5
   2   3  -6  424.35   20.29   5
   2  -3  -6  473.75   20.07   3
   2  -3   6  418.62   20.38   6
  -2  -3   6  464.24   18.77   1
  -2   3  -6  444.15   19.36   5
  -3   3   6  374.26   17.04   6
   3   3  -6  391.07   15.55   6
  -3   3   6  385.41   17.04   5
  -3  -3   6  333.75   16.05   1
  -3   3  -6  313.86   15.40   5
   3   3  -6  393.02   17.55   5
   3  -3   6  370.71   17.66   6
   3   3   6  308.31   16.47   5
   3  -3  -6  323.95   16.87   3
  -3  -3  -6  371.25   16.61   5
   4   3   6   26.51    3.65   3
   4  -3   6   37.06    6.51   6
   4   3   6   24.14    4.46   5
  -4  -3   6   24.15    4.73   1
  -4   3   6   22.98    5.03   5
   4   3  -6   35.33    5.66   5
  -4  -3  -6   34.91    6.27   1
   5   3  -6  141.28   10.49   5
  -5   3   6  140.74    9.60   5
  -5  -3  -6  131.00   10.41   1
   5   3   6  135.07    8.07   3
   5  -3   6  129.50   10.48   6
   6  -3   6   14.12    8.44   6
  -6  -3  -6   12.26    8.19   1
   0   4   6  164.18    8.90   3
   0   4   6  163.70    9.26   5
   0   4  -6  159.25    9.22   6
   0   4  -6  157.66    9.04   5
  -1   4   6  155.09    9.32   5
   1   4  -6  170.72    9.69   5
   1   4   6  178.67    9.63   5
  -1   4  -6  162.36    9.05   5
   1   4  -6  149.42    8.94   6
   1   4   6  163.49    9.04   3
   1  -4   6  160.35    9.79   6
  -2   4  -6   67.11    5.47   5
  -2   4   6   87.47    6.53   5
   2   4  -6  104.08    6.23   6
   2   4   6   78.77    6.18   5
   2  -4   6   84.16    6.78   6
   2   4  -6   87.97    6.36   5
   2  -4  -6   84.20    6.16   3
   2   4   6   58.90    5.44   3
  -3   4  -6   86.76    5.98   5
   3   4   6  109.90    7.09   5
   3  -4  -6   88.14    6.96   3
  -3   4   6   79.26    6.83   5
   3  -4   6   73.55    7.42   6
   3   4  -6   73.40    6.80   5
  -3  -4   6  102.54    6.07   1
   3   4   6   90.83    6.32   3
   3   4  -6   78.95    5.56   6
   4   4  -6   12.69    5.51   5
   4   4   6    2.57    4.09   3
   4  -4   6   19.99    6.42   6
   4   4   6   11.66    5.19   5
  -4  -4   6   10.71    4.27   1
  -4   4   6   14.54    5.18   5
  -5   4   6   10.52    5.87   5
   5   4  -6    8.46    7.03   5
  -5  -4  -6   14.26    6.79   1
  -5  -4   6   12.87    6.08   1
   5   4   6   16.22    4.79   3
   5  -4   6    7.04    7.19   6
   6   4   6   41.46    6.13   4
   6  -4   6   40.61    9.66   6
  -6  -4  -6   23.89    7.93   1
   0   5  -6  559.86   25.30   5
   0   5   6  542.42   25.26   5
  -1   5  -6  646.91   28.14   5
  -1   5   6  632.27   28.46   5
   1   5  -6  631.00   28.40   5
   1   5   6  622.76   28.21   3
  -1   5   6  608.39   25.72   4
   1   5   6  604.39   28.22   5
   2   5   6  774.16   34.56   5
   2   5  -6  805.01   34.98   5
  -2   5  -6  739.02   34.00   5
   2   5   6  748.09   34.55   3
   2  -5   6  766.61   35.01   6
   2   5  -6  800.03   34.20   6
  -2   5   6  785.26   34.75   5
  -3   5   6   37.50    5.80   5
   3  -5   6   40.30    7.08   6
   3   5  -6   31.27    5.71   5
   3   5  -6   41.76    4.98   6
  -3   5  -6   41.99    4.80   5
   3   5   6   42.06    6.03   5
  -3  -5   6   35.77    4.27   1
   3   5   6   34.97    5.22   3
  -4  -5   6  209.71   10.99   1
   4   5   6  206.41   11.37   3
  -4   5   6  188.58   12.16   5
   4   5  -6  173.84   12.59   5
   4  -5   6  189.24   12.91   6
   4   5   6  217.31   12.22   5
   5   5  -6    8.72    7.00   5
   5  -5   6    2.62    7.93   6
  -5  -5  -6    5.86    7.00   1
  -5   5   6   10.03    6.00   5
  -6  -5  -6  129.09   12.16   1
   0   6   6    4.70    4.40   4
   0   6  -6    8.55    4.65   5
   0   6   6   14.74    5.61   5
  -1   6  -6   42.61    5.34   5
  -1   6   6   29.62    5.54   5
   1   6   6   52.31    6.08   5
   1   6  -6   30.88    6.14   5
  -2   6  -6   93.02    6.89   5
   2   6  -6   65.42    6.90   5
  -2   6   6   49.41    6.39   5
   2   6   6   78.16    6.86   5
  -3   6  -6    4.75    4.42   5
   3   6   6    8.54    5.44   5
  -3   6   6   15.52    5.46   5
   3   6  -6   19.35    6.12   5
  -4   6   6   97.42    8.16   5
  -4  -6   6   82.06    7.00   1
   4   6  -6   86.48    8.41   5
   4   6   6   89.02    8.54   5
   4   6   6   85.44    7.08   4
  -5  -6  -6   44.37    8.42   1
   5   6   6   42.26    6.31   4
  -6  -6  -6   27.04    9.27   1
   0   7  -6  398.16   20.31   5
   0   7   6  424.73   20.65   5
   1   7   6  832.62   34.18   4
   1   7   6  783.23   37.17   5
  -1   7   6  841.19   37.24   5
   1   7  -6  852.01   37.35   5
  -1   7  -6  792.85   36.85   5
   2   7   6   44.00    6.43   5
  -2   7  -6   41.79    6.13   5
  -2   7   6   28.71    6.08   5
   2   7  -6   45.44    6.73   5
   2   7   6   40.81    5.77   4
  -3   7   6  428.47   20.73   5
   3   7   6  373.57   18.77   4
  -3   7  -6  405.52   19.84   5
   3   7  -6  431.53   20.85   5
   3   7   6  388.42   20.59   5
   4   7   6   27.03    6.13   4
   4   7   6   27.71    7.26   5
  -4   7   6   35.25    6.83   5
   4   7  -6   22.63    7.06   5
   0   8   6    1.49    5.42   5
   0   8  -6    8.96    6.06   5
   1   8  -6  123.95   10.17   5
   1   8   6  137.15    9.93   5
  -1   8  -6  128.64    9.76   5
  -1   8   6  115.88   10.11   5
  -2   8  -6   10.70    5.92   5
  -2   8   6   18.58    6.80   5
   2   8  -6   12.23    6.40   5
   2   8   6   11.99    7.10   5
   3   8   6  343.92   18.72   5
   3   8  -6  297.97   18.23   5
  -3   8   6  344.06   18.53   5
  -3   8  -6  344.74   17.55   5
   4   8  -6   24.11    8.58   5
   4   8   6   27.51    8.38   5
  -4   8   6   44.83    7.85   5
   0   9   6  300.92   17.90   5
   0   9  -6  338.70   17.78   5
  -1   9  -6   13.57    6.10   5
   1   9   6    5.10    6.48   5
   1   9  -6   23.11    6.94   5
  -1   9   6   29.47    6.81   5
   2   9  -6  338.28   19.38   5
  -2   9  -6  347.89   18.21   5
   2   9   6  296.98   18.84   5
  -2   9   6  326.30   18.69   5
  -3   9   6    4.81    7.20   5
  -3   9  -6   13.92    6.69   5
   3   9  -6   10.18    8.26   5
   3   9   6    9.51    8.03   5
  -4   9   6  197.97   13.97   5
   4   9  -6  184.50   14.24   5
   0  10   6  115.11   11.28   5
   0  10  -6  105.58   10.83   5
  -1  10  -6   61.44    8.43   5
  -1  10   6   62.26    9.48   5
   1  10   6   66.94    9.24   5
   1  10  -6   75.94    9.27   5
  -2  10  -6  258.41   16.94   5
   2  10   6  275.10   18.17   5
  -2  10   6  297.71   18.02   5
   2  10  -6  269.55   18.17   5
  -3  10  -6   78.04    9.63   5
   3  10  -6   66.73   10.88   5
  -3  10   6   72.27   10.29   5
   3  10   6   65.50   10.94   5
  -4  10   6  210.03   15.52   5
   4  10  -6  195.38   15.83   5
   0  11  -6   15.69    8.35   5
   0  11   6   26.50    9.66   5
   1  11   6  127.39   12.89   5
  -1  11  -6  117.09   11.53   5
   1  11  -6  132.57   12.81   5
  -1  11   6  130.31   13.13   5
   2  11  -6   22.47   10.21   5
   2  11   6   25.01   10.33   5
  -2  11   6   13.17    8.93   5
  -2  11  -6   25.69    9.24   5
   3  11  -6  118.53   13.32   5
   3  11   6  113.03   14.13   5
  -3  11  -6   98.82   11.75   5
  -3  11   6  129.11   13.47   5
   0  12   6   15.42   10.44   5
   0  12  -6   16.79    9.14   5
  -1  12  -6   31.32   10.47   5
  -1  12   6   32.17    9.97   5
   1  12  -6   20.54   10.46   5
   1  12   6   48.31   11.82   5
   0   0  -7    4.63    2.86   5
   0   0   7    1.81    2.81   5
   1   0  -7  494.21   22.82   5
  -1   0   7  513.21   21.29   2
   1   0   7  532.51   22.42   5
   2   0   7   11.38    2.30   5
   2   0  -7    4.50    2.85   2
   2   0   7    9.42    2.09   5
  -2   0  -7    9.42    3.20   1
   2   0  -7    9.49    3.61   5
   3   0  -7  860.72   35.78   2
   3   0  -7  867.83   38.34   5
  -3   0  -7  894.22   38.07   1
   4   0  -7  280.61   14.51   5
  -4   0   7  277.97   14.24   5
   4   0  -7  261.59   13.19   2
  -4   0  -7  281.81   14.91   1
  -5   0   7  365.32   18.38   5
   5   0   7  389.77   19.56   6
  -5   0  -7  376.73   19.58   1
  -6   0  -7   76.36   10.48   1
   6   0   7   68.08    9.50   6
   0   1  -7 1732.12   75.31   5
   0   1   7 1719.31   70.86   2
   0   1   7 1879.21   75.45   5
  -1   1  -7  996.45   43.54   1
   1   1   7 1002.61   44.27   5
  -1   1   7 1066.87   41.77   2
   1  -1  -7 1053.90   41.84   2
  -1   1  -7 1010.47   44.14   5
   1  -1   7 1086.38   44.22   5
  -2   1   7  763.39   33.02   5
   2   1  -7  769.79   31.77   1
   2   1  -7  788.32   33.14   5
   2  -1  -7  743.87   30.87   2
   2   1   7  728.31   32.35   5
  -2   1  -7  733.36   32.56   1
   2  -1   7  757.45   32.21   5
  -3   1   7  543.29   23.99   6
   3   1  -7  546.58   25.21   5
  -3   1   7  546.75   25.01   5
   3  -1  -7  588.25   23.41   2
   3   1   7  544.67   23.93   5
  -3  -1  -7  549.95   25.25   1
  -3   1  -7  568.94   25.33   1
   4  -1   7  296.13   15.62   6
  -4   1  -7  285.97   15.40   1
  -4  -1  -7  287.47   15.42   1
   4  -1  -7  281.45   13.76   2
  -4   1   7  292.98   14.83   5
   4   1  -7  300.88   15.15   5
  -5  -1  -7  211.67   14.01   1
  -5   1  -7  212.50   14.30   1
  -5   1   7  218.45   11.92   5
   5   1  -7  194.67   12.96   5
   5  -1   7  201.19   13.33   6
  -5  -1   7  228.61   12.64   5
   6   1   7  301.76   17.72   6
   6  -1   7  278.85   17.97   6
  -6  -1  -7  273.67   17.37   1
   0   2   7  376.76   16.50   2
   0   2   7  397.87   17.87   5
   0  -2   7  404.92   17.67   6
   0   2  -7  393.42   17.72   5
   1  -2   7  648.24   28.28   6
  -1   2   7  635.42   28.14   3
  -1   2  -7  625.43   27.32   1
  -1  -2  -7  670.39   27.96   5
   1   2   7  646.68   26.07   2
   1   2   7  639.67   27.90   5
   1  -2  -7  651.80   26.35   2
  -1  -2   7  638.99   27.63   6
  -1   2  -7  601.29   27.65   5
   2  -2   7  733.29   31.97   6
  -2   2  -7  723.72   31.20   1
   2   2  -7  762.10   31.85   5
   2   2   7  710.84   31.19   5
   2  -2   7  719.40   30.95   5
  -2   2   7  685.88   31.68   5
   2   2   7  727.27   29.02   2
  -2  -2   7  685.79   29.43   2
   2  -2  -7  734.62   29.64   2
  -2  -2  -7  711.24   31.12   5
  -2   2  -7  722.86   30.78   5
   3  -2   7  573.08   26.78   6
  -3   2   7  584.03   25.78   6
  -3   2   7  601.16   26.50   5
   3  -2   7  579.70   24.98   5
   3   2   7  565.74   25.57   5
  -3  -2  -7  579.79   25.36   5
   3   2  -7  618.05   26.46   5
  -3   2  -7  613.01   26.65   1
   3  -2  -7  552.15   24.53   2
   4   2  -7  349.34   17.20   5
   4   2   7  330.28   15.64   5
  -4   2   7  348.55   16.87   5
   4  -2   7  352.93   17.84   6
  -4   2  -7  325.59   17.71   1
  -4  -2  -7  346.94   17.42   1
  -5   2   7    4.25    5.22   5
  -5  -2  -7    7.21    5.78   1
   5  -2   7   -5.41    6.08   6
   5   2  -7    2.58    6.26   5
   6  -2   7   86.59   10.50   6
  -6  -2  -7   80.14   10.15   1
   6   2   7   86.15    6.09   3
   0   3  -7  351.30   15.64   6
   0  -3   7  335.41   14.59   1
   0   3  -7  334.71   15.72   5
   0   3   7  329.69   15.71   3
   0   3   7  329.89   15.81   5
   0  -3   7  344.39   15.80   6
   1   3  -7  962.57   42.11   6
   1   3   7  993.72   42.44   5
   1  -3   7  972.51   42.71   6
  -1   3   7  982.35   42.52   5
  -1   3   7  942.95   42.66   3
   1   3  -7  970.80   42.57   5
  -1   3  -7 1036.85   42.24   5
   2  -3  -7  329.49   14.95   2
   2   3   7  298.08   15.53   5
   2   3  -7  348.96   14.92   6
  -2   3  -7  324.60   15.10   5
  -2  -3  -7  363.28   15.74   5
   2   3  -7  341.93   16.14   5
  -2   3   7  350.66   16.00   5
  -2  -3   7  314.60   14.40   1
   2   3   7  333.67   14.38   2
   2  -3   7  343.11   16.35   6
   3   3   7  511.73   21.87   2
  -3  -3  -7  527.39   23.71   5
   3   3   7  540.72   23.79   5
  -3   3   7  542.22   24.28   5
   3   3  -7  534.82   24.60   5
  -3   3  -7  523.70   22.73   5
   3  -3   7  526.64   24.78   6
  -3  -3   7  537.71   23.03   1
  -3   3   7  526.23   24.11   6
  -3  -3   7  525.95   21.76   2
   4   3  -7   93.58    7.87   5
   4  -3   7  108.94    8.35   6
   4   3   7   99.22    7.43   5
  -4   3   7   90.70    7.44   5
  -4  -3  -7  100.60    8.16   1
   5  -3   7  270.60   15.84   6
  -5  -3  -7  271.39   15.47   1
   5   3  -7  274.92   15.58   5
   5   3   7  233.92   12.76   3
  -5   3   7  279.14   14.24   5
   6  -3   7   35.85    9.41   6
  -6  -3  -7   48.47    8.70   1
   6   3   7   59.57    5.95   3
   0   4   7  447.86   19.51   5
   0   4  -7  399.09   19.16   5
   0  -4   7  390.53   18.93   6
   1   4   7   42.06    4.37   3
  -1   4  -7   43.91    4.22   5
   1  -4   7   42.58    5.20   6
  -1   4   7   43.06    4.78   5
   1   4   7   46.37    4.78   5
   1   4  -7   39.79    4.78   5
  -1   4   7   40.83    4.33   3
   1   4  -7   41.43    4.17   6
   2   4   7  219.59   11.90   5
  -2   4   7  227.76   12.45   5
  -2   4  -7  203.27   11.35   5
   2   4   7  215.75   11.56   3
   2   4  -7  241.26   11.21   6
   2   4  -7  245.72   12.42   5
   2  -4   7  247.26   12.71   6
   3   4   7  146.95    9.60   5
  -3   4  -7  156.12    8.26   5
  -3   4   7  177.21   10.11   5
  -3  -4   7  153.58    8.48   1
   3   4   7  162.61    9.16   3
   3  -4  -7  159.78   10.33   3
   3   4  -7  166.01   10.22   5
   3  -4   7  144.77   10.63   6
   3   4  -7  159.17    8.26   6
   4   4  -7   12.60    5.16   5
  -4  -4   7   10.24    4.44   1
  -4   4   7    9.24    5.37   5
   4   4   7    1.08    4.01   3
   4   4   7    6.83    4.75   5
   4  -4   7    5.48    6.43   6
   5   4  -7  105.45    9.94   5
   5  -4   7  106.13    9.60   6
   5   4   7  101.18    7.30   3
  -5   4   7  106.97    8.43   5
  -5  -4  -7   93.62    9.10   1
   6  -4   7   28.41   10.10   6
  -6  -4  -7   22.10    8.62   1
   0   5  -7  166.66    9.76   5
   0   5   7  161.21    9.62   3
   0   5   7  156.29   10.00   5
   1   5  -7  403.18   18.69   5
   1   5   7  356.33   18.26   5
  -1   5   7  389.37   16.56   4
   1   5   7  342.10   17.97   3
  -1   5   7  415.08   18.55   5
  -1   5  -7  344.66   17.99   5
   1  -5   7  410.39   18.67   6
   2   5   7   42.28    4.94   3
   2   5  -7   51.55    5.23   6
   2   5  -7   42.26    5.78   5
   2  -5   7   39.51    6.19   6
  -2   5   7   60.33    6.35   5
   2   5   7   38.79    5.34   5
  -2   5  -7   38.52    5.18   5
   3   5   7    0.21    4.84   5
   3   5  -7   10.46    5.12   5
   3  -5   7    9.51    6.42   6
   3   5   7   -2.92    4.27   3
  -3   5   7    6.21    5.18   5
  -3  -5   7    6.09    3.56   1
  -3   5  -7    3.59    3.86   5
  -4  -5   7   56.87    5.49   1
   4  -5   7   52.57    7.64   6
   4   5   7   56.86    6.45   5
   4   5   7   47.41    5.79   3
  -4   5   7   63.75    6.81   5
   4   5  -7   60.65    7.50   5
  -5  -5  -7   21.31    7.62   1
   5  -5   7   15.49    8.24   6
   5   5  -7   23.93    7.65   5
  -5   5   7   11.17    6.30   5
   6   5   7   20.44    6.35   4
  -6  -5  -7   19.15    9.12   1
   0   6   7   12.74    4.55   4
   0   6   7    3.43    5.38   5
   0   6  -7    2.24    4.68   5
   1   6   7  155.67   11.27   5
  -1   6   7  220.07   12.28   5
   1   6  -7  229.37   12.00   5
  -1   6  -7  175.01   10.92   5
   2   6   7   17.52    5.27   3
  -2   6   7   22.88    5.60   5
  -2   6  -7   26.55    5.04   5
   2   6   7   25.02    5.31   5
   2   6  -7   31.52    5.84   5
   3   6  -7  117.00    9.05   5
  -3   6   7  135.14    9.29   5
  -3   6  -7  107.50    7.82   5
   3   6   7  110.11    8.84   5
   3  -6   7  119.78    9.75   6
   4   6  -7   42.42    7.82   5
   4  -6   7   54.62    8.52   6
   4   6   7   54.10    7.07   5
  -4   6   7   59.96    7.55   5
  -5  -6  -7    6.57    7.57   1
   5   6   7   17.89    6.10   4
   5   6  -7   13.35    8.17   5
  -5   6   7    8.64    7.37   5
  -6  -6  -7    2.81    8.62   1
   0   7   7  615.26   29.39   5
   0   7  -7  644.11   29.36   5
   0   7   7  616.63   26.66   4
   1   7  -7  225.34   13.48   5
   1   7   7  232.68   13.49   5
   1   7   7  219.12   12.02   4
  -1   7   7  248.13   13.50   5
  -1   7  -7  197.90   13.13   5
  -2   7   7  337.24   17.48   5
   2   7  -7  349.09   17.67   5
  -2   7  -7  333.39   17.12   5
   2   7   7  302.87   15.71   4
   2   7   7  324.09   17.30   5
   3   7  -7   89.84    8.52   5
   3   7   7   86.50    7.37   4
  -3   7  -7   89.89    7.68   5
  -3   7   7   93.82    8.59   5
   3   7   7   98.31    8.31   5
   4   7   7  246.09   13.72   4
  -4   7   7  260.84   15.17   5
   4   7  -7  240.86   16.09   5
   4   7   7  252.85   15.27   5
   0   8  -7  321.67   17.35   5
   0   8   7  302.39   17.16   5
  -1   8   7   28.75    6.52   5
  -1   8  -7   27.97    6.58   5
   1   8  -7   22.23    6.94   5
   1   8   7   34.23    6.62   5
   2   8   7   90.06    8.74   5
   2   8   7   88.71    7.80   4
  -2   8   7   97.62    8.65   5
  -2   8  -7   94.99    8.44   5
   2   8  -7  107.14    9.18   5
   3   8  -7   43.33    8.33   5
   3   8   7   43.68    8.04   5
   3   8   7   43.55    6.60   4
  -3   8  -7   36.63    6.37   5
  -3   8   7   25.17    6.71   5
   4   8  -7   34.96    9.05   5
  -4   8   7   29.90    8.01   5
   0   9  -7    0.45    5.93   5
   0   9   7   12.07    6.71   5
  -1   9   7  489.64   25.08   5
   1   9  -7  522.09   25.77   5
   1   9   7  488.28   25.42   5
  -1   9  -7  511.92   25.26   5
   2   9   7  106.34   10.36   5
   2   9  -7  113.09   10.99   5
  -2   9   7  128.40   10.77   5
  -2   9  -7  121.11    9.94   5
  -3   9   7  443.20   22.62   5
   3   9  -7  435.63   23.31   5
   3   9   7  397.15   22.31   5
  -3   9  -7  410.34   21.85   5
  -4   9   7   74.84    9.99   5
   4   9  -7   55.08   10.65   5
   0  10   7   67.98    9.50   5
   0  10  -7   99.07    9.57   5
   1  10  -7  105.20   10.99   5
  -1  10  -7  129.46   10.82   5
   1  10   7  105.14   11.04   5
  -1  10   7  101.23   10.38   5
  -2  10  -7   23.79    8.02   5
  -2  10   7   16.66    7.88   5
   2  10   7   30.13    9.18   5
   2  10  -7   29.94    8.49   5
   3  10  -7   31.44    9.76   5
  -3  10   7   22.47    9.38   5
  -3  10  -7   23.75    8.26   5
   3  10   7   18.28    9.65   5
   0  11   7  224.08   16.39   5
   0  11  -7  211.45   15.68   5
  -1  11   7   45.26   10.17   5
  -1  11  -7   58.45    9.42   5
   1  11  -7   46.68    9.55   5
   1  11   7   45.10   10.51   5
   2  11   7  362.15   22.13   5
  -2  11  -7  350.75   21.65   5
   2  11  -7  376.92   22.79   5
  -2  11   7  399.22   22.06   5
  -3  11   7   12.93   10.15   5
   0  12  -7   22.10   10.45   5
   0  12   7   24.07    9.87   5
  -1  12  -7   84.07   11.40   5
  -1  12   7   96.32   12.97   5
   1  12   7   86.98   12.21   5
   1  12  -7   81.16   11.71   5
   0   0  -8 7912.78  332.54   5
   1   0  -8  195.50    9.92   5
  -1   0   8  175.94    8.77   2
  -2   0  -8 1650.61   68.65   1
   2   0   8 1625.06   69.05   5
   2   0   8 1621.54   69.06   5
   3   0  -8    4.18    3.72   2
   3   0   8    5.96    1.89   5
  -3   0  -8   -2.14    3.88   1
   3   0   8    7.06    2.07   5
   3   0  -8    7.62    4.46   5
   4   0  -8 1314.21   57.40   5
  -4   0   8 1355.04   57.24   5
  -4   0  -8 1286.02   57.00   1
  -5   0  -8   97.19    9.31   1
  -5   0   8   92.92    8.02   5
   5   0   8  103.61    9.10   6
  -6   0  -8  446.68   24.45   1
   6   0   8  483.79   24.92   6
   0   1  -8 1543.21   66.21   5
   0   1   8 1576.30   62.28   2
   0   1   8 1546.92   66.28   5
  -1   1  -8   88.56    5.46   5
  -1   1   8   76.66    5.70   5
   1   1   8   93.05    5.64   5
  -1   1  -8   83.22    5.35   1
   1   1  -8   82.00    5.92   5
  -1   1   8   80.94    5.25   2
   1  -1  -8   93.78    5.71   2
   2   1  -8   57.94    5.25   5
  -2  -1   8   60.44    4.19   2
  -2   1  -8   54.58    4.65   1
   2  -1  -8   61.01    4.52   2
   2   1   8   59.11    4.09   5
   2   1  -8   53.02    3.67   1
  -2   1   8   56.86    5.18   5
   2  -1   8   57.27    3.88   5
   3   1  -8  401.11   18.46   5
  -3   1   8  392.65   18.51   5
   3   1   8  384.97   17.07   5
  -3   1   8  377.67   17.06   6
   3  -1  -8  385.29   17.16   2
  -3   1  -8  394.19   18.59   1
  -4  -1  -8  190.94   11.86   1
  -4   1  -8  187.48   12.33   1
   4  -1   8  201.98   11.99   6
   4   1  -8  203.40   11.82   5
  -4   1   8  194.56   11.29   5
  -5   1   8   84.35    7.30   5
   5   1  -8   67.65    8.13   5
  -5   1  -8   73.67    8.62   1
   5  -1   8   74.47    8.29   6
  -5  -1  -8   82.98    8.36   1
  -5  -1   8   69.98    7.33   5
  -6  -1  -8   33.96    8.08   1
   6   1   8   32.29    8.73   6
   6  -1   8   29.72    8.69   6
   0   2   8  299.89   13.13   2
   0  -2   8  303.94   14.08   6
   0   2  -8  307.68   14.07   5
   0   2   8  291.91   14.34   5
   1  -2   8  822.59   39.53   6
  -1   2   8  870.62   39.47   5
  -1  -2  -8  829.32   39.18   5
   1   2   8 1001.89   36.84   2
  -1   2   8  815.50   39.58   3
  -1   2  -8  970.77   38.50   1
  -1  -2   8  942.41   39.02   6
   1   2   8  965.66   39.33   5
  -1   2  -8 1015.46   39.16   5
   1   2  -8  849.15   39.41   5
  -2  -2  -8   82.36    5.75   5
  -2   2  -8   80.75    5.20   5
   2   2  -8   84.30    6.04   5
   2   2   8   87.46    5.88   5
   2  -2   8   83.42    6.23   6
  -2  -2   8   74.75    5.15   2
  -2   2   8   91.31    6.59   5
  -2   2  -8   86.45    6.07   1
   2  -2  -8   92.52    6.10   2
   2   2   8   88.32    4.90   2
  -3   2   8 1622.21   70.29   5
   3   2   8 1607.36   69.47   5
  -3  -2   8 1623.84   65.23   2
   3   2  -8 1663.89   70.40   5
   3  -2   8 1636.59   69.07   5
  -3   2   8 1677.68   69.78   6
  -3   2  -8 1654.23   69.54   1
   3  -2   8 1580.45   70.75   6
   3  -2  -8 1653.78   65.95   2
   4   2  -8   53.19    6.14   5
  -4   2   8   38.18    5.57   5
  -4   2  -8   70.11    6.96   1
   4  -2   8   35.78    6.17   6
  -4  -2  -8   38.39    6.12   1
  -5  -2  -8  539.21   25.86   1
  -5   2   8  522.17   24.52   5
   5   2  -8  512.01   25.44   5
   5  -2   8  522.11   25.79   6
  -6  -2  -8    9.64    8.21   1
   6   2   8    8.81    3.72   3
   6  -2   8    4.56    8.28   6
   0  -3   8   66.76    5.29   6
   0   3   8   66.04    5.34   5
   0  -3   8   71.52    4.26   1
   0   3  -8   84.12    5.62   5
   0   3   8   78.95    5.74   3
   1   3   8  403.73   19.68   5
  -1   3   8  466.09   20.08   5
   1   3   8  406.73   18.39   2
  -1  -3   8  427.08   19.47   6
  -1   3   8  441.48   19.79   3
   1   3  -8  470.53   20.09   5
  -1   3  -8  418.19   19.53   5
   1  -3   8  444.44   20.06   6
  -2   3   8   34.24    5.13   5
  -2   3  -8   34.19    3.67   5
   2  -3   8   32.89    4.82   6
   2   3   8   36.27    3.70   2
   2   3  -8   36.52    4.67   5
   2   3   8   36.71    4.29   5
   3   3   8   99.29    5.96   2
  -3  -3   8   97.59    6.34   2
   3  -3  -8  107.75    6.88   2
   3   3   8   95.37    7.07   5
   3   3  -8   96.80    7.69   5
   3  -3   8  102.27    7.88   6
  -3   3   8  115.96    8.25   5
  -3  -3  -8  113.42    7.34   5
  -3   3  -8   95.44    5.57   5
  -3   3   8  109.01    7.16   6
   4   3   8  215.97   11.30   5
  -4   3   8  219.56   12.47   5
   4   3   8  200.07    9.85   2
  -4  -3  -8  236.81   13.52   1
   4  -3   8  213.60   13.61   6
   4   3  -8  216.58   12.83   5
   5   3   8    9.04    4.17   3
   5  -3   8   18.73    7.24   6
   5   3  -8   19.51    7.06   5
  -5   3   8   22.80    6.19   5
  -5  -3  -8   17.73    6.25   1
   6   3   8   34.80    5.27   3
   6  -3   8   42.96    9.69   6
  -6  -3  -8   35.88    8.60   1
   0   4   8  249.32   12.83   3
   0   4  -8  282.78   13.26   5
   0   4   8  256.79   13.18   5
   0  -4   8  244.68   12.80   6
   1   4  -8  309.89   15.16   5
  -1   4   8  309.15   15.16   5
   1   4   8  294.28   14.40   3
   1  -4   8  303.79   15.21   6
   1   4   8  290.56   14.90   5
   1   4  -8  293.61   14.19   6
  -1   4   8  310.06   14.51   3
  -1   4  -8  270.63   14.31   5
   2   4   8  611.13   26.14   5
   2   4   8  602.31   25.97   3
   2   4  -8  549.98   26.34   5
   2  -4   8  549.67   26.54   6
  -2   4   8  575.18   26.28   5
  -2  -4   8  575.01   24.23   1
  -2   4  -8  548.18   25.44   5
   2   4  -8  581.19   25.34   6
  -3   4   8   35.93    5.86   5
  -3   4  -8   57.11    4.30   5
   3   4  -8   37.14    5.91   5
  -3  -4   8   58.41    4.29   1
   3   4   8   58.93    5.82   5
   3   4  -8   49.09    3.99   6
   3   4   8   60.97    5.21   3
   3  -4   8   36.82    6.30   6
   4   4   8  228.30   11.91   5
   4   4  -8  187.52   12.81   5
   4   4   8  214.45   11.20   3
  -4   4   8  186.59   12.12   5
   4  -4   8  191.94   13.58   6
  -4  -4   8  221.11   11.38   1
   5   4   8   34.91    5.32   3
   5  -4   8   23.07    8.10   6
  -5   4   8   27.53    6.47   5
  -5  -4  -8   21.20    6.51   1
   5   4  -8   38.86    7.52   5
  -6  -4  -8  111.89   11.68   1
   6  -4   8  104.65   12.19   6
   0   5   8  553.76   26.22   5
   0   5   8  568.20   26.07   3
   0   5  -8  583.58   26.21   5
  -1   5   8   92.83    7.09   5
  -1   5  -8   80.17    6.60   5
   1   5   8   96.26    7.40   5
   1   5  -8   82.83    6.95   5
   1   5   8   77.91    6.44   3
   1  -5   8   79.46    7.00   6
  -2   5   8   33.46    5.96   5
   2   5   8   27.27    5.01   5
   2  -5   8   28.35    5.92   6
   2   5   8   48.15    5.19   3
  -2   5  -8   32.91    4.93   5
   2   5  -8   25.52    4.75   6
   2   5  -8   27.63    5.61   5
   3   5  -8   29.65    6.04   5
  -3   5  -8   46.81    4.84   5
  -3   5   8   40.41    6.38   5
   3   5   8   40.38    5.78   5
   3  -5   8   45.77    7.40   6
  -3  -5   8   45.00    4.15   1
   3   5   8   36.27    5.21   3
  -4  -5   8    9.14    4.46   1
   4  -5   8    4.43    6.31   6
   4   5  -8    3.96    5.39   5
   4   5   8    6.13    5.61   5
   4   5   8    7.58    4.59   3
  -4   5   8   11.45    6.04   5
   5   5  -8   31.39    7.97   5
   5  -5   8   24.40    8.01   6
  -5  -5  -8   25.77    7.32   1
   5   5   8   16.72    5.79   3
  -5   5   8   28.28    7.39   5
  -6  -5  -8    9.41    8.84   1
   6  -5   8    0.13   10.71   6
   6   5   8    8.39    6.21   4
   0   6   8  243.38   14.05   5
   0   6  -8  268.68   14.39   5
  -1   6  -8  135.39   10.73   5
   1   6   8  147.52   10.56   3
   1   6  -8  209.79   11.46   5
  -1   6   8  218.53    9.99   4
   1   6   8  146.40   11.47   5
  -1   6   8  201.05   11.41   5
  -2   6   8  240.61   13.16   5
   2   6   8  215.46   13.25   5
   2  -6   8  249.03   14.11   6
   2   6   8  211.31   12.55   3
  -2   6  -8  222.50   12.64   5
   2   6  -8  223.17   13.78   5
   3  -6   8  211.47   12.92   6
   3   6   8  167.70   11.16   3
   3   6   8  167.77   11.55   5
   3   6  -8  202.16   12.77   5
  -3  -6   8  176.46    9.63   1
  -3   6  -8  168.61   10.41   5
  -3   6   8  204.95   11.70   5
   4   6   8  104.52    8.94   5
  -4   6   8  111.46    9.10   5
   4   6  -8  102.64    9.34   5
   4  -6   8  117.35   10.96   6
   5   6  -8   71.87    9.69   5
  -5   6   8   72.03    8.88   5
  -5  -6  -8   72.67    9.20   1
   0   7   8  290.05   16.46   5
   0   7   8  294.45   14.77   4
   0   7  -8  313.18   16.17   5
   1   7  -8    9.42    5.63   5
   1   7   8   11.01    5.74   5
   1   7   8    9.88    5.11   4
  -1   7   8    6.55    5.55   5
  -1   7  -8   10.37    4.95   5
  -2   7   8   29.52    6.67   5
   2   7   8   22.45    5.94   5
  -2   7  -8   26.54    5.64   5
   2   7  -8   18.34    5.97   5
  -3   7   8   22.54    6.60   5
  -3   7  -8   21.94    5.60   5
   3   7  -8   24.27    6.68   5
   3   7   8   22.46    6.81   5
  -4   7   8    7.75    6.84   5
   4   7  -8   15.50    7.79   5
   4   7   8   17.27    5.97   4
   5   7   8   26.28    6.88   4
   5   7  -8   29.88    9.42   5
   0   8   8   -2.81    5.79   5
   0   8  -8    0.29    5.47   5
   1   8   8  562.95   24.21   4
   1   8   8  514.86   26.24   5
   1   8  -8  545.63   26.73   5
  -1   8   8  594.50   26.54   5
  -1   8  -8  497.36   25.75   5
   2   8   8   41.79    7.27   5
   2   8   8   51.22    6.70   4
  -2   8  -8   53.57    7.05   5
   2   8  -8   45.58    7.97   5
  -2   8   8   40.13    7.11   5
  -3   8  -8  190.94   12.53   5
  -3   8   8  224.09   14.19   5
   3   8   8  208.87   12.31   4
   3   8   8  193.59   14.17   5
   3   8  -8  226.25   14.23   5
   4   8  -8   24.25    9.17   5
  -4   8   8   34.46    8.20   5
   4   8   8   26.53    7.18   4
   0   9  -8  105.94    9.33   5
   0   9   8   98.83   10.05   5
  -1   9  -8  109.13    9.70   5
   1   9   8  139.91   11.37   5
  -1   9   8  126.15   11.00   5
   1   9  -8  124.10   10.40   5
  -2   9  -8   38.25    7.53   5
   2   9  -8   42.76    8.05   5
   2   9   8   52.74    9.15   5
  -2   9   8   49.16    8.02   5
  -3   9  -8    5.96    7.14   5
  -3   9   8    9.12    7.82   5
   3   9   8   -1.98    7.92   5
   3   9  -8   11.57    7.57   5
   4   9  -8   83.71   11.81   5
  -4   9   8   83.16   10.46   5
   0  10  -8  450.09   24.05   5
   0  10   8  462.49   24.42   5
   1  10  -8   91.44   10.68   5
   1  10   8   95.26   10.42   5
  -1  10  -8   92.67   10.15   5
  -1  10   8   88.27    9.95   5
  -2  10   8  278.52   16.97   5
   2  10   8  247.91   17.85   5
   2  10  -8  251.82   17.13   5
  -2  10  -8  280.16   16.96   5
  -3  10  -8   68.97    9.49   5
   3  10  -8   63.96   10.19   5
  -3  10   8   85.50   10.77   5
   3  10   8   81.40   10.65   5
   0  11  -8   -0.51    8.67   5
   0  11   8    4.96    8.57   5
   1  11  -8   50.19   10.04   5
  -1  11  -8   34.27    8.79   5
   1  11   8   46.34    9.95   5
  -1  11   8   32.93   10.03   5
  -2  11   8    7.42    8.63   5
  -2  11  -8   11.91    9.05   5
   2  11  -8   16.06    9.92   5
   2  11   8   14.16   10.26   5
   0  12   8   47.90   11.69   5
   0  12  -8   47.47   11.25   5
   0   0  -9    1.89    2.84   5
  -1   0   9   40.58    3.78   2
   1   0  -9   34.58    4.02   5
  -2   0  -9   85.64    6.15   1
  -2   0   9   96.64    5.84   2
   2   0   9   93.34    5.67   5
   2   0  -9   99.46    6.96   5
  -3   0   9  102.55    5.69   3
   3   0  -9  106.94    7.77   5
  -3   0  -9   97.74    7.57   1
   3   0   9  104.03    5.51   5
   3   0   9  103.93    5.87   5
  -4   0   9   10.31    4.82   5
   4   0  -9    5.96    5.28   5
  -4   0  -9    7.60    4.97   1
  -5   0   9   40.70    6.70   5
  -5   0  -9   41.76    7.22   1
  -6   0  -9   60.29   10.13   1
   6   0   9   81.12   10.83   6
   0   1  -9   63.40    4.85   5
   0   1   9   58.71    4.25   2
   0   1   9   58.77    4.66   5
  -1   1   9  389.61   18.47   5
  -1   1   9  418.06   17.12   2
   1   1   9  400.26   18.10   5
  -1   1  -9  376.07   17.66   1
   1   1  -9  414.00   18.43   5
  -1   1  -9  406.81   18.04   5
   2   1  -9 1181.66   48.52   1
  -2   1   9 1134.74   50.34   5
   2  -1  -9 1164.82   47.29   2
  -2   1   9 1218.63   50.42   3
  -2  -1   9 1137.75   47.02   2
  -2  -1   9 1156.27   49.46   6
  -2   1  -9 1113.34   49.45   1
   2   1  -9 1218.90   50.51   5
   2   1   9 1145.02   49.65   5
   3  -1   9  698.99   30.07   5
   3   1   9  714.81   30.36   5
   3  -1  -9  733.43   29.54   2
  -3  -1   9  726.32   30.69   3
   3  -1   9  693.62   30.03   5
  -3   1   9  669.81   30.26   6
  -3  -1  -9  699.31   31.37   1
  -3   1  -9  729.14   31.40   1
  -3   1   9  700.10   31.65   5
   3   1  -9  684.77   31.69   5
   4  -1   9  300.60   15.92   6
  -4  -1  -9  280.03   15.50   1
   4   1  -9  289.04   15.61   5
  -4   1  -9  282.15   15.51   1
  -4   1   9  306.91   15.32   5
   5  -1   9  300.40   18.27   6
  -5   1  -9  342.34   18.30   1
   5   1  -9  315.14   17.67   5
  -5  -1  -9  338.52   18.59   1
  -5  -1   9  346.87   17.54   5
  -5   1   9  348.69   17.40   5
   6  -1   9   95.05   10.98   6
   6   1   9  120.41   11.48   6
  -6  -1  -9  106.09   11.28   1
   0  -2   9   39.57    4.06   6
   0   2  -9   40.33    4.28   5
   0   2  -9   40.34    2.82   1
   0   2   9   34.76    3.70   2
   0   2   9   48.53    4.37   5
   1   2   9  201.69   10.39   5
  -1   2   9  208.83   11.23   5
   1  -2   9  212.57   10.91   6
  -1   2  -9  205.97   10.22   5
  -1   2  -9  206.22    9.99   1
  -1   2   9  206.20   10.56   3
   1   2  -9  228.06   11.13   5
   1   2   9  195.51    9.52   2
  -1  -2   9  202.41    9.90   6
  -2   2   9   50.93    4.37   3
  -2  -2  -9   54.89    4.43   5
  -2   2   9   51.05    5.13   5
   2   2   9   46.37    3.70   2
  -2   2  -9   51.77    3.90   5
   2   2   9   48.24    4.35   5
   2  -2   9   41.47    5.19   6
  -2   2  -9   45.85    4.64   1
   2   2  -9   57.15    5.25   5
  -2  -2   9   56.69    4.67   2
  -3   2   9  141.78    8.26   6
   3  -2  -9  143.00    9.14   2
  -3   2  -9  151.08    9.52   1
   3   2  -9  165.80   10.06   5
  -3   2   9  136.47    9.51   5
   3  -2   9  146.79    9.76   6
  -3  -2   9  147.53    7.54   2
   3   2   9  129.17    7.95   5
  -4   2   9   35.36    5.74   5
  -4  -2  -9   39.82    6.22   1
  -4   2  -9   49.03    6.53   1
   4  -2   9   40.93    6.30   6
   4   2  -9   44.31    6.55   5
  -5   2   9   12.73    5.86   5
   5   2  -9   15.93    7.07   5
  -5  -2  -9   15.52    6.87   1
   5  -2   9    9.96    6.27   6
   6  -2   9   18.61    9.20   6
  -6  -2  -9   26.74    8.97   1
   0  -3   9  840.12   35.53   1
   0   3   9  864.23   37.35   3
   0  -3   9  856.32   37.15   6
   0   3   9  845.54   37.26   5
   0   3  -9  840.65   37.07   5
  -1   3   9  124.34    7.96   3
  -1   3   9  122.47    8.51   5
  -1   3  -9  138.17    7.91   5
   1   3   9  142.06    8.16   5
   1   3  -9  135.29    8.39   5
   1   3   9  140.51    7.56   2
  -1  -3   9  145.64    7.76   6
   1  -3   9  142.47    8.47   6
  -2   3  -9  626.94   25.35   5
   2   3   9  600.61   25.82   5
  -2   3   9  549.85   25.68   3
   2   3  -9  527.16   26.13   5
  -2   3   9  573.26   26.19   5
   2   3   9  564.44   23.87   2
   2  -3   9  578.79   26.67   6
  -3   3   9  644.30   29.56   5
   3   3   9  639.84   26.65   2
  -3   3  -9  648.72   27.89   5
   3   3   9  652.95   28.75   5
   3  -3  -9  635.66   27.60   2
   3   3  -9  663.48   29.77   5
   3  -3   9  661.47   30.21   6
  -3   3   9  647.72   29.03   6
   4   3  -9  430.85   21.54   5
  -4  -3  -9  425.93   21.66   1
   4   3   9  455.70   18.62   2
  -4   3   9  443.40   21.36   5
   4  -3   9  431.01   22.18   6
   5   3  -9  213.98   14.78   5
  -5   3   9  227.20   13.74   5
  -5  -3  -9  239.95   14.85   1
   5   3   9  212.07   11.24   3
   5  -3   9  226.63   15.05   6
   6  -3   9   72.73   11.03   6
   6   3   9   84.34    6.92   3
  -6  -3  -9   88.29   10.37   1
   0  -4   9    8.44    2.53   1
   0  -4   9   10.78    4.18   6
   0   4  -9    7.84    4.29   5
   0   4   9    9.44    3.90   3
   0   4   9   17.50    4.12   5
   1   4  -9  318.92   15.65   5
   1   4  -9  326.86   14.97   6
  -1   4   9  281.04   15.53   5
  -1   4  -9  341.30   15.34   5
   1  -4   9  300.39   15.60   6
  -1   4   9  306.34   15.19   3
   1   4   9  302.82   15.42   5
   1   4   9  318.02   15.21   3
   2   4   9  382.98   18.33   5
   2   4  -9  395.32   17.45   6
   2   4   9  374.41   18.02   3
  -2   4  -9  365.88   17.67   5
  -2   4   9  379.43   18.50   5
   2   4  -9  390.08   19.01   5
  -3   4  -9  191.31    9.67   5
  -3   4   9  189.46   11.65   5
   3  -4   9  170.01   11.85   6
   3   4   9  191.10   10.89   5
   3   4   9  182.64   10.18   3
   3   4  -9  188.50   11.83   5
  -4   4   9  207.10   12.67   5
   4  -4   9  219.66   13.54   6
   4   4  -9  223.35   13.44   5
   4   4   9  213.55   11.53   3
   5   4   9    2.28    4.74   3
   5   4  -9   -6.49    7.08   5
  -5   4   9    7.96    6.35   5
   5  -4   9   -2.05    6.84   6
  -5  -4  -9   11.77    7.10   1
   6  -4   9   83.09   11.56   6
  -6  -4  -9   76.02   10.00   1
   6   4   9   66.70    7.47   3
   0   5  -9    5.70    4.18   5
   0   5   9    8.67    4.32   3
   0   5   9    3.90    4.71   5
   1   5   9  409.51   20.83   5
   1  -5   9  469.00   21.25   6
   1   5   9  454.36   20.80   3
   1   5  -9  440.58   21.09   5
  -1   5  -9  416.63   20.57   5
  -2   5  -9  151.00    9.63   5
  -2   5   9  172.57    9.03   4
   2   5   9  143.72    9.81   5
  -2   5   9  165.98   10.46   5
   2   5   9  156.73    9.81   3
   2   5  -9  152.58   10.58   5
   2   5  -9  172.58    9.50   6
  -2  -5   9  154.46    7.45   1
  -3   5  -9  510.99   23.24   5
  -3  -5   9  509.67   22.24   1
   3   5  -9  497.38   24.94   5
   3   5   9  524.50   23.96   3
   3   5   9  557.71   24.49   5
   3  -5   9  510.74   25.20   6
  -3   5   9  497.15   24.36   5
   4  -5   9   74.50    8.81   6
  -4   5   9   85.82    8.05   5
   4   5  -9   84.52    8.71   5
   5  -5   9  144.05   12.87   6
  -5  -5  -9  167.53   12.80   1
   5   5  -9  168.00   12.32   5
   5   5   9  159.23   10.91   3
  -5   5   9  155.21   11.42   5
  -6  -5  -9   11.26    8.96   1
   6  -5   9   10.57   10.36   6
   0   6   9  525.43   25.61   5
   0   6  -9  558.45   25.44   5
  -1   6  -9   56.78    5.91   5
   1   6  -9   59.06    6.66   5
  -1   6   9   61.68    6.07   4
   1   6   9   44.33    6.89   5
   1   6   9   47.04    6.02   3
  -1   6   9   52.69    6.55   5
   2   6  -9  360.36   20.22   5
  -2   6  -9  389.48   19.50   5
   2  -6   9  400.12   20.72   6
   2   6   9  454.87   20.17   3
  -2   6   9  397.30   20.27   5
   2   6   9  429.37   20.13   5
  -3   6   9   27.27    6.54   5
   3   6  -9   28.39    6.38   5
  -3   6  -9   21.66    4.93   5
   3   6   9   21.04    6.01   5
   3   6   9   13.46    5.03   3
   3  -6   9   26.13    7.37   6
  -4   6   9   91.40    8.74   5
   4   6   9  105.46    8.04   3
   4   6  -9   65.86    8.49   5
   4  -6   9   89.51    9.65   6
   5  -6   9   28.21   10.19   6
   5   6  -9   33.98    9.38   5
  -5   6   9   22.82    7.97   5
   0   7  -9  838.98   37.57   5
   0   7   9  800.61   37.68   5
   0   7   9  835.24   34.52   4
  -1   7  -9   98.42    8.16   5
   1   7   9  105.34    8.33   5
   1   7  -9  103.16    8.85   5
  -1   7   9   76.71    8.11   5
   2   7  -9  537.85   25.70   5
  -2   7   9  531.47   25.58   5
   2   7   9  503.59   25.00   5
  -2   7  -9  510.63   24.57   5
  -3   7   9   14.37    6.77   5
   3   7  -9    6.19    6.39   5
  -3   7  -9   15.65    5.47   5
   3   7   9   11.93    6.41   5
   4   7  -9  385.19   22.06   5
  -4   7   9  423.76   21.56   5
   5   7   9    4.75    7.00   4
   5   7  -9    2.75    8.24   5
  -5   7   9    1.32    8.39   5
   0   8   9  134.40   10.49   5
   0   8  -9  158.87   11.59   5
   1   8   9   24.27    6.13   4
   1   8   9   19.95    7.22   5
   1   8  -9   23.37    7.11   5
  -1   8   9   27.49    7.25   5
  -1   8  -9   28.45    6.61   5
   2   8   9   29.31    6.23   4
   2   8  -9   30.86    7.13   5
  -2   8   9   27.37    7.28   5
  -2   8  -9   29.93    6.53   5
   2   8   9   35.31    7.69   5
   3   8   9   29.22    6.52   4
   3   8   9   29.98    7.86   5
  -3   8  -9   27.06    6.40   5
   3   8  -9   30.46    8.22   5
  -3   8   9   44.15    7.51   5
   4   8  -9   -0.41    8.35   5
   4   8   9    3.06    6.84   4
  -4   8   9    5.18    7.65   5
   0   9   9   53.71    8.16   5
   0   9  -9   54.82    8.39   5
  -1   9   9  521.50   26.80   5
   1   9   9  544.31   26.93   5
  -1   9  -9  565.55   26.84   5
   1   9  -9  517.97   26.71   5
   2   9  -9   36.18    8.02   5
   2   9   9   38.24    8.65   5
  -2   9  -9   39.25    7.44   5
  -2   9   9   28.05    8.17   5
   3   9  -9  220.27   15.49   5
  -3   9   9  220.21   15.64   5
  -3   9  -9  212.28   14.38   5
   3   9   9  211.59   15.69   5
  -4   9   9   21.83    9.84   5
   4   9  -9   20.79    9.22   5
   0  10   9   12.22    7.67   5
   0  10  -9    1.99    7.56   5
   1  10   9    4.46    7.77   5
  -1  10   9    2.51    7.29   5
   1  10  -9   -6.20    6.95   5
  -1  10  -9   -9.14    7.44   5
  -2  10  -9   51.00    8.79   5
   2  10   9   32.74    9.26   5
  -2  10   9   47.28    8.85   5
   2  10  -9   44.84    9.74   5
  -3  10   9    5.17    8.76   5
   3  10  -9    1.70    8.63   5
  -3  10  -9   12.17    7.81   5
   3  10   9    5.79    9.56   5
   0  11   9  155.42   14.20   5
   0  11  -9  146.85   12.69   5
  -1  11  -9  112.96   11.78   5
   1  11  -9  109.79   12.34   5
   1  11   9  106.10   13.15   5
  -1  11   9  104.03   11.64   5
   2  11   9  164.82   14.29   5
  -2  11  -9  150.87   13.69   5
   2  11  -9  195.88   15.41   5
  -2  11   9  168.15   14.87   5
   0   0 -10 2308.06   97.90   5
  -1   0  10  801.28   32.90   2
   2   0 -10 1607.05   67.88   5
  -2   0 -10 1478.01   66.44   1
   2   0  10 1584.42   66.98   5
  -2   0  10 1636.87   63.42   2
  -3   0  10  116.19    7.00   3
   3   0  10  124.53    6.62   5
  -3   0 -10  124.23    8.63   1
   3   0 -10  129.13    9.29   5
  -4   0  10  613.49   27.94   5
   4   0 -10  583.14   28.09   5
  -4   0 -10  617.55   28.11   1
  -5   0 -10    2.57    5.95   1
  -5   0  10   -3.46    5.99   5
   6   0  10   99.76   11.20   6
  -6   0 -10   95.59   11.25   1
   0   1 -10  217.95   11.44   5
   0   1  10  235.72   11.86   5
   0   1  10  242.09   10.82   2
   1   1  10  286.88   13.91   5
  -1   1 -10  297.66   13.73   5
  -1   1  10  304.02   14.33   5
   1   1 -10  282.56   14.25   5
  -1   1 -10  298.44   13.51   1
  -1   1  10  285.75   12.99   2
  -2   1 -10  371.11   17.81   1
   2   1  10  360.78   17.51   5
  -2   1  10  433.70   18.07   3
  -2  -1  10  374.91   16.85   6
   2   1 -10  401.48   16.77   1
   2   1 -10  411.46   18.52   5
  -2  -1  10  363.95   16.80   2
  -2   1  10  402.25   18.71   5
   3   1 -10   12.81    4.74   5
  -3   1  10   21.65    3.16   3
  -3   1 -10   14.57    4.67   1
   3   1  10   15.83    3.38   5
  -3  -1 -10   27.22    5.00   1
  -3   1  10   16.70    2.89   6
   3  -1  10   21.41    2.88   5
  -3   1  10   19.82    5.20   5
  -3  -1  10   17.60    3.49   3
  -4   1  10   91.41    7.82   5
  -4  -1 -10   76.27    7.38   1
   4   1 -10   81.23    7.77   5
  -4   1 -10   81.41    7.44   1
  -5  -1 -10   26.33    6.76   1
   5  -1  10   28.70    6.82   6
  -5   1 -10   23.62    6.72   1
   5   1 -10   20.65    6.90   5
  -5  -1  10   18.79    6.64   5
  -5   1  10   23.97    6.58   5
   6  -1  10   10.60    9.11   6
  -6  -1 -10   15.71    8.51   1
   6   1  10   35.81    9.63   6
   0   2  10  337.33   15.16   2
   0  -2  10  349.88   16.11   6
   0   2  10  355.95   16.42   5
   0   2 -10  341.25   16.20   5
   0   2 -10  347.76   14.95   1
  -1   2 -10 2309.67   93.37   1
   1   2  10 2239.18   89.50   2
   1   2 -10 2283.51   95.48   5
   1   2  10 2185.65   95.20   5
  -1   2 -10 2221.24   95.03   5
  -1   2  10 2209.33   89.73   2
  -1  -2  10 2245.77   95.14   6
  -2   2  10  622.19   28.21   5
   2   2 -10  577.57   28.02   5
  -2  -2  10  613.41   26.10   2
   2  -2  10  623.15   28.62   6
   2   2  10  627.03   25.58   2
   2   2  10  649.04   27.59   5
  -2   2 -10  627.64   27.45   1
  -2   2  10  609.34   27.79   3
  -2   2 -10  650.96   27.19   5
   3   2  10  811.94   35.66   5
   3   2 -10  850.66   36.89   5
   3  -2  10  829.75   37.09   6
  -3   2  10  809.51   35.77   6
  -3   2  10  809.48   32.70   4
  -3   2  10  851.43   36.79   5
  -3  -2  10  812.83   33.60   2
  -3   2 -10  810.22   36.22   1
   4   2 -10   78.14    7.22   5
  -4   2 -10   78.62    7.71   1
   4  -2  10   84.85    7.93   6
  -4  -2 -10   73.31    8.04   1
  -4   2  10   82.15    7.38   5
   5  -2  10  167.16   12.52   6
   5   2 -10  173.87   12.37   5
  -5   2  10  190.35   12.17   5
  -5  -2 -10  170.88   12.50   1
   6  -2  10   52.81   10.15   6
   6   2  10   52.70    4.58   2
  -6  -2 -10   55.15   10.00   1
   0  -3  10   49.24    4.94   6
   0   3  10   60.47    5.59   5
   0   3 -10   53.53    4.86   5
  -1   3  10  688.96   31.32   3
   1  -3  10  693.07   31.40   6
   1   3  10  711.30   29.05   2
  -1   3 -10  725.83   30.94   5
  -1  -3  10  693.80   30.71   6
  -1   3  10  680.75   31.35   5
   1   3  10  727.03   31.28   5
   1   3 -10  695.56   31.33   5
   2  -3  10    9.77    4.99   6
   2   3  10   18.10    3.43   2
  -2   3  10    3.92    4.80   5
  -2   3 -10   10.07    3.40   5
   2   3 -10    6.96    4.36   5
  -2   3  10    3.04    3.65   3
   2   3  10    7.53    4.05   5
  -3   3 -10  960.10   40.89   5
   3   3 -10  955.87   42.53   5
   3   3  10  931.05   38.92   2
   3  -3  10  974.93   43.00   6
   3   3  10  919.29   41.62   5
  -3   3  10 1019.91   42.63   5
  -4  -3 -10   10.71    5.62   1
   4   3 -10   14.31    6.18   5
   4   3  10   14.58    3.59   2
  -4   3  10   15.76    5.78   5
   4  -3  10   16.64    6.04   6
  -5   3  10  178.96   12.18   5
   5  -3  10  184.53   13.28   6
   5   3 -10  178.91   13.08   5
   6  -3  10   26.48    9.71   6
  -6  -3 -10   20.06    8.96   1
   6   3  10   24.30    5.33   3
   0  -4  10 1772.55   76.06   6
   0  -4  10 1740.22   73.49   1
   0   4 -10 1796.02   75.91   5
   0   4  10 1805.71   76.60   3
   0   4  10 1736.69   75.98   5
   1   4 -10  817.36   37.11   5
  -1   4  10  822.10   37.12   5
   1   4  10  841.69   37.14   5
  -1   4 -10  857.95   36.78   5
  -1   4  10  838.96   37.15   3
   1   4  10  840.40   37.06   3
   1  -4  10  828.05   37.25   6
   2   4  10  918.71   38.87   5
   2  -4  10  832.67   39.50   6
  -2   4  10  845.95   39.20   5
   2   4 -10  830.84   39.10   5
   2   4  10  897.47   38.78   3
  -2   4 -10  929.11   38.31   5
  -3   4  10  218.75   13.36   5
   3   4 -10  200.81   13.61   5
  -3   4 -10  240.39   11.38   5
   3   4  10  242.08   12.79   5
   3   4  10  253.64   12.12   3
   3  -4  10  217.07   13.78   6
   4  -4  10  277.57   17.42   6
   4   4 -10  310.57   16.95   5
  -4   4  10  317.65   16.50   5
   4   4  10  309.32   15.19   3
   5  -4  10   76.72   10.07   6
  -5  -4 -10   83.37    9.68   1
  -5   4  10   77.61    8.63   5
   5   4  10   80.92    6.83   3
   5   4 -10   85.35    9.31   5
   6  -4  10   88.80   12.51   6
   6   4  10  100.16    8.23   3
  -6  -4 -10  128.72   12.26   1
   0   5 -10 1548.39   64.72   5
   0  -5  10 1436.55   64.62   6
   0   5  10 1494.87   64.87   5
  -1  -5  10   50.30    3.71   1
  -1   5  10   62.74    6.13   3
   1   5  10   51.94    5.66   3
   1   5  10   48.21    5.93   5
   1   5 -10   56.24    6.12   5
  -1   5  10   51.94    6.20   5
   1  -5  10   47.73    6.64   6
  -1   5 -10   44.02    5.67   5
   2   5 -10  464.33   22.93   5
   2   5  10  459.64   22.65   5
   2   5 -10  513.48   21.92   6
   2   5  10  464.68   22.24   3
   2  -5  10  467.02   23.20   6
  -2   5  10  475.75   23.06   5
  -2   5 -10  471.61   22.05   5
  -3   5  10  181.65   12.10   5
   3  -5  10  178.55   13.01   6
  -3   5 -10  194.87   10.17   5
   3   5 -10  191.73   12.46   5
   3   5  10  165.56   11.48   5
   3   5  10  180.68   10.72   3
   4  -5  10  162.28   12.43   6
   4   5 -10  188.41   13.03   5
  -4   5  10  195.22   12.46   5
   4   5  10  179.62   11.04   3
   5  -5  10    7.61    7.90   6
   5   5 -10   21.59    8.24   5
  -5  -5 -10   19.69    8.17   1
   5   5  10    9.33    5.55   3
  -5   5  10   12.16    7.28   5
  -6  -5 -10   63.78   10.93   1
   0   6  10  145.53   10.01   3
   0   6 -10  144.72    9.93   5
   0   6  10  148.57   10.41   5
   1   6  10  621.81   28.90   5
  -1   6 -10  641.19   28.45   5
   1   6 -10  604.34   28.95   5
   1  -6  10  624.30   29.21   6
  -1   6  10  603.89   28.93   5
   1   6  10  620.86   28.69   3
   2   6 -10  348.85   20.37   5
  -2   6  10  412.40   20.88   5
   2   6  10  417.09   20.00   3
   2   6  10  425.03   20.51   5
  -2   6 -10  448.51   19.86   5
   2  -6  10  392.12   21.18   6
   3   6  10  280.80   15.51   5
   3  -6  10  297.25   17.10   6
   3   6 -10  263.57   15.71   5
  -3   6 -10  291.69   14.38   5
   3   6  10  257.15   14.80   3
  -3   6  10  276.13   15.50   5
   4  -6  10  112.31   10.56   6
  -4   6  10  108.86    9.69   5
   4   6  10  105.77    8.65   3
   4   6 -10  120.35    9.82   5
   5   6 -10  130.23   12.09   5
  -5   6  10  126.80   10.81   5
   5  -6  10  118.46   12.73   6
   0   7  10    2.79    5.65   5
   0   7 -10    1.89    5.56   5
  -1   7 -10  409.01   19.87   5
   1   7  10  363.90   20.05   5
  -1   7  10  410.96   20.63   5
   1   7 -10  383.81   20.08   5
  -1   7  10  401.13   18.17   4
  -2   7  10   34.99    6.74   5
   2   7 -10   30.96    6.81   5
   2   7  10   43.37    7.14   5
   2   7  10   29.58    6.35   3
  -2   7 -10   43.07    6.08   5
  -3   7  10   96.74    9.43   5
   3   7  10   97.91    8.28   3
   3   7 -10  112.11    9.59   5
  -3   7 -10   94.28    7.91   5
   3   7  10   82.05    8.91   5
   4   7 -10   77.47   10.01   5
  -4   7  10   83.20    9.49   5
   5   7 -10   57.90   10.88   5
   5   7  10   59.48    7.96   4
  -5   7  10   59.86   10.07   5
   0   8  10  180.27   11.22   4
   0   8  10  186.74   12.69   5
   0   8 -10  164.46   11.85   5
  -1   8  10  227.99   14.38   5
   1   8 -10  213.69   14.15   5
   1   8  10  238.97   13.47   4
   1   8  10  223.31   14.36   5
  -1   8 -10  240.33   14.24   5
   2   8  10  333.61   17.76   5
   2   8 -10  299.20   17.75   5
  -2   8 -10  311.31   17.05   5
  -2   8  10  290.69   17.54   5
   2   8  10  326.52   16.01   4
   3   8 -10   63.84    9.03   5
   3   8  10   74.09    8.16   4
  -3   8 -10   79.43    8.29   5
   3   8  10   77.20    9.65   5
  -3   8  10   75.41    9.44   5
  -4   8  10   49.48    9.19   5
   4   8  10   30.52    7.65   4
   4   8 -10   56.45    9.39   5
   0   9 -10   10.47    7.08   5
   0   9  10    2.50    6.73   5
  -1   9 -10   14.40    6.99   5
   1   9 -10   11.38    7.19   5
   1   9  10   13.79    7.77   5
  -1   9  10   16.59    7.80   5
  -2   9 -10   22.40    6.90   5
   2   9  10   12.54    6.68   4
   2   9 -10    9.58    7.85   5
  -2   9  10   14.38    7.64   5
   2   9  10   14.42    8.42   5
  -3   9  10   47.20    9.28   5
   3   9  10   56.19    9.88   5
   3   9 -10   49.67    9.30   5
   3   9  10   61.89    8.67   4
  -3   9 -10   61.95    8.21   5
  -4   9  10   -3.88    9.29   5
   4   9 -10   -2.35    9.52   5
   0  10  10  126.33   11.94   5
   0  10 -10  113.72   11.46   5
  -1  10 -10   41.12    8.11   5
   1  10 -10   35.56    8.35   5
  -1  10  10   39.55    9.12   5
   1  10  10   43.67    9.70   5
  -2  10 -10   94.44   10.55   5
  -2  10  10   94.98   11.13   5
   2  10 -10   84.83   10.49   5
   2  10  10   87.84   11.85   5
   3  10 -10   27.91    9.35   5
  -3  10  10   20.54    8.63   5
  -3  10 -10   23.68    8.78   5
   3  10  10   20.87    9.36   5
   0  11  10   61.14   11.29   5
   0  11 -10   74.56   10.13   5
  -1  11  10    3.66    8.66   5
   1  11 -10   13.65    8.48   5
  -1  11 -10    3.87    8.76   5
   1  11  10   14.58   10.33   5
   2  11 -10   13.72    9.86   5
  -2  11  10   27.27    9.39   5
   2  11  10   19.40    9.86   5
  -2  11 -10   24.66    9.40   5
   0   0 -11    1.45    3.16   5
   1   0 -11  676.28   28.60   5
  -1   0  11  602.91   26.61   2
   2   0 -11  327.19   15.96   5
  -2   0 -11  320.46   15.43   1
   2   0  11  309.67   14.60   5
  -2   0  11  309.99   14.27   2
  -3   0  11  386.97   17.08   3
   3   0 -11  338.92   17.98   5
   3   0  11  358.28   16.45   5
  -3   0 -11  381.51   18.25   1
  -4   0 -11   65.28    7.03   1
  -4   0  11   76.66    7.16   5
   4   0 -11   73.09    7.59   5
  -5   0  11   77.26    7.98   5
  -5   0 -11   68.59    8.24   1
   6   0  11    7.05    9.33   6
  -6   0 -11    8.02    8.05   1
   0   1  11  422.08   19.24   5
   0   1 -11  413.84   19.10   5
   0   1  11  414.31   17.81   2
  -1   1 -11  371.03   16.72   1
   1   1 -11  360.96   17.74   5
  -1   1  11  359.49   16.27   2
  -1   1 -11  372.49   17.11   5
   1   1  11  409.61   17.25   5
  -1   1  11  351.57   17.59   5
  -2  -1  11  238.22   11.88   2
   2   1  11  246.59   12.08   5
   2   1 -11  256.90   11.25   1
  -2   1 -11  241.82   12.74   1
  -2  -1  11  258.76   11.36   6
   2   1 -11  250.43   13.20   5
  -2   1  11  259.03   13.30   5
   3   1  11   62.95    4.91   5
  -3   1  11   71.20    4.48   6
  -3  -1 -11   57.35    6.38   1
   3  -1  11   68.51    4.55   5
   3   1 -11   64.32    6.41   5
  -3   1  11   65.80    4.93   3
  -3   1  11   60.20    6.74   5
  -3   1 -11   53.83    6.05   1
  -4  -1 -11   82.11    8.12   1
   4   1 -11   79.01    7.84   5
  -4   1 -11   98.12    7.98   1
  -4   1  11   81.04    7.72   5
  -5  -1 -11   31.71    7.07   1
  -5  -1  11   49.15    7.52   5
  -5   1 -11   50.78    7.52   1
   5  -1  11   20.67    7.85   6
   5   1 -11   43.90    7.47   5
  -5   1  11   37.72    7.11   5
   6  -1  11   -5.03    8.92   6
  -6   1 -11    7.55    9.88   1
   6   1  11   20.50    9.88   6
  -6  -1 -11    9.84    7.96   1
   0  -2  11  726.82   31.52   6
   0   2  11  705.88   29.56   2
   0   2  11  721.85   31.64   5
   0   2 -11  691.45   31.45   5
   0   2 -11  720.70   30.05   1
  -1   2  11  317.60   16.50   5
  -1  -2  11  338.91   15.41   6
  -1   2  11  360.21   15.04   2
   1   2 -11  322.70   16.09   5
   1   2  11  333.74   15.96   5
  -1   2 -11  337.00   15.67   5
  -1   2 -11  328.70   15.21   1
   1   2  11  331.57   14.62   2
   2   2 -11  471.15   23.93   5
  -2  -2  11  531.18   22.58   6
  -2   2 -11  545.72   23.50   1
   2   2  11  537.51   23.40   5
  -2   2  11  490.82   24.02   5
   2   2  11  528.11   21.62   2
  -2   2  11  501.37   23.56   3
  -2   2 -11  529.19   22.96   5
   3  -2  11   47.68    6.91   6
   3   2 -11   65.61    6.45   5
  -3   2  11   53.44    6.45   5
   3   2  11   59.21    5.26   5
  -3   2 -11   65.76    6.22   1
   4  -2  11  132.95    9.97   6
  -4   2 -11   88.81    8.86   1
  -4  -2 -11  137.10    9.89   1
   4   2 -11  129.32    9.56   5
  -4   2  11  129.94    9.23   5
  -5  -2 -11   67.78    8.18   1
  -5   2  11   88.44    8.28   5
   5   2 -11   60.46    9.00   5
   5   2  11   54.97    4.14   2
  -5   2 -11   51.92    9.26   1
   5  -2  11   64.05    8.44   6
   6  -2  11   27.88    9.90   6
  -6  -2 -11   41.52    9.23   1
   6   2  11   38.00    4.23   2
   0  -3  11 2555.72  108.35   6
   0   3  11 2486.69  101.77   2
   0   3  11 2570.24  108.35   5
   0   3 -11 2563.40  108.19   5
  -1   3  11  646.43   28.67   3
   1   3  11  662.72   26.53   2
  -1  -3  11  662.42   28.06   6
   1   3  11  624.38   28.38   5
   1   3 -11  591.39   28.60   5
  -1   3  11  628.49   28.76   5
  -1   3 -11  638.50   28.26   5
   1  -3  11  614.32   28.69   6
  -2   3  11  449.28   21.69   3
   2  -3  11  438.26   22.43   6
  -2   3 -11  488.13   21.25   5
   2   3 -11  442.87   22.24   5
   2   3  11  487.40   21.80   5
   2   3  11  479.73   20.16   2
  -2   3 -11  505.24   21.86   1
  -2   3  11  478.38   22.31   5
   3  -3  11   65.14    7.32   6
   3   3 -11   71.84    7.65   5
  -3   3  11   67.67    7.28   5
  -3   3 -11   82.02    5.54   5
   3   3  11   75.97    6.32   5
   3   3  11   92.90    5.97   2
   4   3  11  172.95    8.87   2
   4  -3  11  165.81   11.97   6
  -4  -3 -11  168.78   11.93   1
   4   3 -11  184.03   12.13   5
  -4   3  11  185.11   11.80   5
   5   3  11    9.58    3.99   2
  -5   3  11    4.20    6.22   5
  -5  -3 -11   13.46    7.24   1
   5   3 -11    6.87    7.70   5
   5  -3  11    6.50    7.11   6
  -6  -3 -11   69.34   10.04   1
   6   3  11   68.04    6.63   3
   6  -3  11   66.81   11.52   6
   0   4  11  624.99   28.30   3
   0  -4  11  610.65   28.05   6
   0  -4  11  605.75   26.34   1
   0   4 -11  642.66   28.15   5
   0   4  11  626.17   28.37   5
  -1   4 -11  653.31   29.04   5
   1  -4  11  656.48   29.60   6
  -1  -4  11  676.75   29.02   6
   1   4  11  659.88   29.31   3
  -1   4  11  645.64   29.37   3
  -1   4  11  613.76   29.45   5
   1   4 -11  647.85   29.47   5
   1   4  11  615.99   29.22   5
  -2   4  11  437.20   20.92   3
   2  -4  11  446.18   21.78   6
  -2   4 -11  452.66   20.58   5
   2   4 -11  442.74   21.55   5
   2   4  11  456.13   20.95   5
  -2   4  11  438.04   21.40   5
   3   4 -11  617.63   29.64   5
   3   4  11  668.89   28.81   5
  -3   4  11  614.15   29.59   5
  -3   4 -11  650.38   28.01   5
   3  -4  11  624.25   30.33   6
   4   4  11  300.01   15.32   3
   4  -4  11  311.37   17.59   6
  -4   4  11  329.83   16.92   5
   4   4 -11  298.39   16.87   5
  -5   4  11  184.94   13.31   5
   5   4  11  197.74   11.26   3
  -5  -4 -11  210.68   14.69   1
   5  -4  11  169.99   13.42   6
   5   4 -11  192.00   13.58   5
   6   4  11   58.17    7.05   3
   6  -4  11   54.46   10.68   6
  -6  -4 -11   61.87   10.20   1
   0   5  11  695.02   31.57   5
   0   5 -11  719.14   31.55   5
   0  -5  11  693.69   31.29   6
   0   5  11  656.25   31.42   3
  -1   5  11  920.43   40.38   5
   1  -5  11  893.77   40.54   6
  -1   5  11  904.54   40.33   3
   1   5 -11  912.80   40.45   5
   1   5  11  918.13   40.25   3
  -1   5 -11  836.10   39.69   5
   1   5  11  927.81   40.39   5
   2   5  11   44.83    5.48   3
  -2   5 -11   37.70    5.16   5
   2   5  11   42.96    6.29   5
  -2   5  11   49.32    6.83   5
   2  -5  11   41.15    6.75   6
   2   5 -11   39.24    6.40   5
  -3   5  11  697.39   32.03   5
   3   5 -11  713.74   32.27   5
  -3   5 -11  698.06   30.51   5
   3  -5  11  680.46   32.48   6
   3   5  11  681.70   31.37   5
   3   5  11  660.96   31.26   3
   4  -5  11   -0.75    7.45   6
  -4   5  11    3.81    6.04   5
   4   5  11    9.43    4.92   3
   4   5 -11    1.42    6.08   5
  -5   5  11  175.96   13.01   5
   5   5 -11  181.03   13.21   5
  -5  -5 -11  165.44   13.35   1
   5   5  11  155.57   11.02   3
   5  -5  11  168.06   13.97   6
   0   6  11 1263.19   55.51   3
   0   6 -11 1303.08   55.28   5
   0   6  11 1201.15   55.32   5
   1   6 -11  314.62   17.00   5
   1   6  11  335.96   16.60   3
   1   6  11  337.42   17.03   5
  -1   6  11  299.83   17.08   5
   1  -6  11  305.38   17.10   6
  -1   6 -11  327.14   16.73   5
   2   6  11  499.58   24.24   5
   2   6 -11  503.77   25.00   5
   2   6  11  494.33   24.09   3
  -2   6 -11  509.70   23.85   5
  -2   6  11  513.95   24.90   5
   2  -6  11  521.37   25.03   6
   3   6 -11   68.89    8.15   5
  -3   6 -11   48.67    6.02   5
   3   6  11   48.06    6.95   5
   3   6  11   42.31    6.08   3
  -3   6  11   66.21    7.38   5
   3  -6  11   60.18    8.11   6
  -4   6  11  281.81   16.66   5
   4  -6  11  269.33   18.08   6
   4   6 -11  282.87   16.84   5
   4   6  11  296.57   15.63   3
   5  -6  11   41.69   10.55   6
   5   6 -11   37.77    9.58   5
  -5   6  11   34.43    8.55   5
   5   6  11   31.65    7.06   3
   0   7  11  381.65   20.42   5
   0   7 -11  410.97   20.42   5
  -1   7  11  263.95   16.01   5
  -1   7  11  271.70   14.33   4
   1   7 -11  267.77   15.44   5
   1   7  11  269.04   15.05   3
   1   7  11  277.21   15.98   5
  -1   7 -11  265.94   14.73   5
   2   7 -11  398.67   20.80   5
  -2   7  11  384.55   20.11   5
  -2   7 -11  389.81   19.36   5
   2   7  11  390.30   19.70   3
   2   7  11  368.49   19.78   5
  -3   7 -11   15.56    5.54   5
   3   7  11   13.22    6.20   3
   3   7  11   15.24    6.63   5
  -3   7  11   12.75    7.06   5
   3  -7  11   16.26    7.89   6
   3   7 -11   20.59    7.63   5
   4   7 -11  200.35   14.55   5
  -4   7  11  218.50   14.86   5
   4  -7  11  218.81   16.07   6
   5   7 -11   13.22    9.71   5
  -5   7  11   24.32    9.66   5
   0   8 -11    6.95    6.31   5
   0   8  11   16.43    6.74   5
   0   8  11   14.76    6.02   4
  -1   8  11  198.60   14.28   5
  -1   8 -11  219.20   13.49   5
   1   8 -11  185.37   13.29   5
   1   8  11  225.30   13.93   5
  -2   8 -11   71.37    8.09   5
  -2   8  11   88.47    9.55   5
   2   8  11   82.00    8.80   5
   2   8 -11   98.50    9.40   5
  -3   8 -11  121.00    9.31   5
   3   8 -11   95.20   10.84   5
  -3   8  11   80.21   10.05   5
   3   8  11  107.90   10.37   5
   4   8 -11   48.00    9.34   5
  -4   8  11   45.37   10.04   5
   4   8  11   44.12    8.13   4
   0   9  11    0.39    7.58   5
   0   9 -11   11.54    6.56   5
  -1   9  11   82.67    9.03   5
   1   9 -11   84.86    9.51   5
   1   9  11   72.77    8.34   4
  -1   9 -11   63.79    8.21   5
   1   9  11   71.28    9.55   5
   2   9  11    7.59    7.37   5
  -2   9 -11    9.73    6.87   5
   2   9 -11    1.00    7.93   5
  -2   9  11    8.89    7.23   5
   2   9  11    6.13    7.20   4
  -3   9  11   80.96   10.79   5
   3   9  11   91.99   11.06   5
  -3   9 -11   94.27    9.83   5
   3   9  11   87.61    9.26   4
   3   9 -11   83.91   10.38   5
   4   9  11   11.92    7.83   4
  -4   9  11   -5.53    9.11   5
   4   9 -11   -0.42    9.09   5
   0  10 -11   11.70    8.00   5
   0  10  11    0.21    8.31   5
  -1  10  11  112.85   11.31   5
   1  10 -11  132.37   11.35   5
   1  10  11  113.42   12.34   5
  -1  10 -11  119.06   11.41   5
  -2  10 -11   40.33    8.59   5
   2  10 -11   23.14    8.78   5
   2  10  11   35.36    9.24   5
  -2  10  11   31.61    8.87   5
   3  10 -11   34.17   10.92   5
  -3  10 -11   45.64    9.69   5
  -3  10  11   32.27   10.48   5
   3  10  11   36.51   10.82   5
   0  11  11   -4.01    9.45   5
   0  11 -11    6.29    9.12   5
  -1  11 -11   28.08    9.65   5
  -1  11  11   20.77    9.83   5
   1  11 -11    8.27    9.18   5
   1  11  11   21.14   10.60   5
  -2  11 -11   19.41    9.09   5
   2  11  11   25.97   10.41   5
   2  11 -11   18.83   10.33   5
  -2  11  11   12.25    9.89   5
   0   0 -12    3.73    3.76   5
   1   0 -12  700.59   30.86   5
  -1   0  12  679.77   28.83   2
  -2   0  12   12.22    3.87   2
  -2   0 -12   17.85    4.47   1
   2   0 -12    8.65    4.44   5
   2   0  12    7.31    3.44   5
   3   0  12   79.77    5.50   5
  -3   0 -12   70.94    6.85   1
   3   0 -12   92.56    7.64   5
  -4   0  12   10.76    5.59   5
  -4   0 -12   15.90    5.65   1
   4   0 -12   22.75    6.30   5
  -5   0  12   11.35    6.39   5
  -5   0 -12    5.43    6.92   1
   6   0  12    1.66    9.74   6
  -6   0 -12    2.73    8.98   1
   0   1  12 1387.36   57.55   5
   0   1  12 1301.06   53.90   2
   0   1 -12 1311.47   57.33   5
  -1   1  12  245.90   12.61   5
   1   1  12  234.52   12.27   5
  -1   1  12  235.25   11.63   2
  -1   1 -12  231.96   11.58   1
   1   1 -12  244.58   12.56   5
  -1   1 -12  246.82   12.04   5
  -2   1  12  308.04   15.98   5
  -2  -1  12  311.64   14.16   6
  -2  -1  12  329.25   14.76   2
   2   1 -12  304.82   13.84   1
  -2   1  12  332.14   14.50   2
   2   1 -12  318.56   15.93   5
  -2   1 -12  309.34   15.15   1
   2   1  12  318.74   15.06   5
  -3   1 -12   31.77    5.39   1
  -3  -1 -12   28.72    5.42   1
   3  -1  12   32.46    3.92   5
  -3   1  12   26.45    5.46   5
   3   1  12   42.86    4.45   5
   3   1 -12   33.96    6.19   5
  -4   1 -12  133.48   10.84   1
   4   1 -12  161.70   11.65   5
  -4  -1 -12  194.63   12.10   1
  -4   1  12  180.74   11.70   5
  -5  -1 -12   29.16    7.10   1
  -5  -1  12   32.02    7.07   5
  -5   1  12   30.11    7.22   5
   5  -1  12   28.16    8.17   6
  -5   1 -12   49.86    7.50   1
   5   1 -12   21.98    7.50   5
  -6   1 -12  116.99   12.46   1
  -6  -1 -12   85.23   11.34   1
   6  -1  12  118.89   12.51   6
   0   2  12  672.45   27.12   2
   0   2 -12  610.25   28.78   5
   0   2 -12  653.59   27.36   1
   0   2  12  645.16   29.02   5
   1   2  12  500.37   23.72   5
  -1   2  12  537.44   24.22   5
   1   2  12  495.66   21.99   2
  -1   2 -12  525.89   22.89   1
  -1   2  12  527.47   22.25   2
   1   2 -12  551.78   24.22   5
  -1  -2  12  510.04   23.29   6
  -1   2 -12  532.70   23.55   5
  -2   2 -12  435.66   19.74   5
   2   2 -12  426.36   21.05   5
  -2  -2  12  455.43   19.25   6
  -2   2  12  438.07   20.44   3
  -2  -2  12  463.99   19.44   2
  -2   2  12  405.61   20.76   5
   2   2  12  410.19   18.50   2
   2   2  12  443.59   20.19   5
  -2   2 -12  422.33   19.94   1
   3   2  12   20.99    3.38   2
   3  -2  12   19.74    6.42   6
  -3   2  12   17.33    5.32   5
   3   2  12   23.85    4.52   5
  -3   2 -12   14.50    4.96   1
   3   2 -12   20.34    6.06   5
   4  -2  12  119.90   10.08   6
  -4   2  12  156.78   10.92   5
   4   2 -12  140.53   10.20   5
  -4   2 -12  146.01   10.33   1
  -4  -2 -12  147.76   10.57   1
   5  -2  12   -0.43    7.61   6
  -5  -2 -12   13.35    6.68   1
  -5   2  12    2.46    6.36   5
  -5   2 -12    2.45    7.75   1
   5   2 -12    8.48    7.15   5
   5   2  12    0.80    3.28   2
  -6  -2 -12   64.75   10.01   1
   6   2  12   79.34    5.61   2
   6  -2  12   69.52   11.55   6
   0   3  12  863.69   37.06   5
   0  -3  12  819.58   36.72   6
   0   3 -12  798.75   36.64   5
   0   3  12  842.61   34.46   2
  -1   3  12 1009.14   44.73   5
   1   3  12  972.32   41.55   2
   1   3 -12 1049.39   44.73   5
  -1   3 -12 1002.45   44.22   5
   1   3  12 1028.40   44.44   5
  -1   3  12 1018.37   44.83   3
   1  -3  12 1027.73   44.80   6
  -1  -3  12 1025.71   44.10   6
   2  -3  12   45.32    6.64   6
   2   3  12   83.53    5.68   2
   2   3  12   93.12    6.66   5
   2   3 -12   64.64    6.78   5
  -2   3  12   59.46    6.25   3
  -2   3  12   64.67    6.73   5
  -2   3 -12   86.81    5.73   5
  -2   3 -12  103.78    6.60   1
  -3   3 -12  530.85   24.21   5
   3  -3  12  569.08   26.54   6
  -3   3 -12  552.97   25.95   1
   3   3  12  528.25   23.27   2
   3   3 -12  586.40   26.46   5
  -3   3  12  583.56   26.28   5
   3   3  12  538.20   25.10   5
   4   3  12    8.97    3.85   2
   4  -3  12   17.27    6.58   6
   4   3 -12   12.45    6.44   5
  -4   3  12   11.76    6.16   5
   5  -3  12  209.99   14.96   6
   5   3  12  229.76   10.89   2
   5   3 -12  222.26   15.01   5
  -5   3  12  223.24   13.92   5
  -5  -3 -12  194.15   14.30   1
   6   3  12   25.91    5.80   3
   6  -3  12   15.34   10.21   6
  -6  -3 -12   24.82    8.77   1
   0   4  12  274.46   14.64   3
   0  -4  12  290.97   14.49   6
   0   4 -12  289.97   14.59   5
   0   4  12  281.71   14.87   5
  -1   4  12  545.46   25.56   3
   1   4  12  515.98   25.38   3
   1   4 -12  554.78   25.90   5
   1   4  12  582.75   25.77   5
  -1   4  12  547.09   25.77   5
   1  -4  12  549.79   25.82   6
  -1   4 -12  565.01   25.33   5
  -1  -4  12  559.85   25.09   6
   2  -4  12  227.15   13.34   6
   2   4  12  222.20   11.66   2
   2   4  12  235.66   12.88   5
  -2   4 -12  220.80   11.89   5
  -2   4  12  231.44   12.31   3
   2   4 -12  236.77   13.71   5
  -2   4  12  229.92   13.16   5
   3   4  12  292.93   14.11   2
   3   4 -12  272.72   16.03   5
   3   4  12  299.05   15.35   5
  -3   4 -12  304.44   14.33   5
   3  -4  12  307.45   17.11   6
  -3   4  12  324.86   16.16   5
   4   4 -12  162.71   11.22   5
   4   4  12  132.74    9.37   3
  -4   4  12  159.47   11.32   5
   4  -4  12  148.74   11.32   6
  -5  -4 -12   60.76    9.27   1
   5  -4  12   47.12    8.82   6
   5   4  12   57.38    6.34   3
   5   4 -12   44.67    8.80   5
  -5   4  12   45.77    8.63   5
   6   4  12   43.97    7.16   3
  -6  -4 -12   40.65    9.76   1
   0   5 -12  392.12   19.06   5
   0  -5  12  372.85   19.13   6
   0   5  12  403.05   19.06   3
   0   5  12  374.27   19.31   5
  -1   5  12   42.31    6.84   5
   1   5  12   37.90    5.60   3
   1   5 -12   44.31    6.20   5
  -1   5 -12   47.63    5.96   5
   1   5  12   38.81    6.08   5
   1  -5  12   44.02    6.13   6
  -1   5  12   40.46    5.74   3
   2   5  12  672.21   31.05   3
   2  -5  12  682.48   32.06   6
   2   5  12  687.88   31.09   5
  -2   5 -12  700.44   30.67   5
   2   5 -12  640.66   31.41   5
  -2   5  12  696.60   31.57   5
  -3   5  12   33.05    6.22   5
   3  -5  12   23.05    7.29   6
   3   5  12   22.46    5.83   5
   3   5 -12   36.87    6.55   5
  -3   5 -12   24.32    4.81   5
   3   5  12   17.99    4.94   3
  -4   5  12  278.76   16.27   5
   4   5  12  288.30   14.94   3
   4   5 -12  271.45   16.71   5
   4  -5  12  257.70   16.84   6
   5   5 -12   12.77    9.11   5
   5  -5  12   13.77    9.47   6
   5   5  12   18.32    6.27   3
  -5  -5 -12   12.65    7.70   1
  -5   5  12    7.72    7.61   5
   0   6  12   30.05    6.13   5
   0   6 -12   25.07    6.17   5
   0   6  12   17.15    5.50   3
  -1   6 -12  319.95   16.91   5
  -1   6  12  368.96   17.19   3
   1   6  12  283.55   17.08   5
  -1   6  12  327.83   17.44   5
   1  -6  12  324.17   17.47   6
   1   6 -12  350.60   17.50   5
   1   6  12  307.70   16.83   3
   2  -6  12  173.16   12.82   6
   2   6  12  166.13   10.94   3
   2   6  12  183.75   11.97   5
   2   6 -12  157.90   11.72   5
  -2   6  12  171.79   11.76   5
  -2   6 -12  164.71   10.97   5
  -3   6 -12  153.98   10.06   5
   3   6  12  149.75   10.41   5
   3   6 -12  142.62   11.29   5
  -3   6  12  169.76   11.54   5
   3  -6  12  143.85   11.36   6
   3   6  12  140.60   10.03   3
   4   6  12   42.50    6.48   3
   4  -6  12   32.63    9.00   6
   4   6 -12   44.67    8.34   5
  -4   6  12   30.02    7.98   5
   5   6  12   40.28    7.76   3
   5   6 -12   41.37   10.22   5
  -5   6  12   38.82    8.92   5
   5  -6  12   38.42   11.04   6
   0   7  12   42.83    7.03   5
   0   7 -12   40.33    6.44   5
   1   7 -12  466.25   23.59   5
  -1   7  12  461.12   21.48   4
  -1   7 -12  468.17   23.31   5
  -1   7  12  495.02   23.86   5
   1   7  12  507.84   24.13   5
   1   7  12  453.43   23.20   3
  -2   7 -12   -3.42    5.81   5
   2   7  12    4.59    5.98   3
   2   7  12    2.04    5.83   5
   2   7 -12    7.68    6.28   5
  -2   7  12    4.30    6.83   5
   2  -7  12    5.79    6.97   6
   3   7  12  356.92   19.45   5
   3  -7  12  363.68   20.32   6
   3   7 -12  342.30   19.54   5
  -3   7  12  337.12   19.27   5
  -3   7 -12  368.30   18.10   5
   3   7  12  354.27   18.68   3
  -4   7  12   26.81    8.57   5
   4  -7  12   14.33    9.60   6
   4   7 -12   36.36    8.43   5
   4   7  12   31.01    7.24   3
   5   7 -12  163.13   14.61   5
  -5   7  12  158.40   13.91   5
   0   8  12   77.00    9.45   5
   0   8 -12   92.34    9.12   5
   0   8  12   83.39    8.42   4
  -1   8 -12    1.96    6.16   5
  -1   8  12    4.80    6.56   5
   1   8 -12   12.44    6.26   5
   1   8  12    3.21    7.28   5
  -2   8 -12  118.40    9.94   5
   2   8 -12  134.70   11.00   5
  -2   8  12  127.31   10.74   5
   2   8  12  138.34   10.63   5
   3   8  12   12.27    8.12   5
  -3   8  12   16.08    8.18   5
  -3   8 -12   16.43    6.72   5
   3   8 -12   34.66    8.72   5
   4   8 -12    9.45    9.27   5
  -4   8  12    5.75    8.85   5
   0   9 -12  108.61   10.03   5
   0   9  12  127.46   11.29   5
   1   9 -12   -1.10    7.34   5
   1   9  12    3.74    8.10   5
   1   9  12    3.00    7.29   4
  -1   9 -12   17.89    7.34   5
  -1   9  12    5.73    7.97   5
   2   9 -12  142.46   12.67   5
  -2   9 -12  177.80   12.54   5
   2   9  12  196.52   12.46   4
   2   9  12  191.52   13.77   5
  -2   9  12  145.15   12.48   5
   3   9  12    3.77    7.43   4
  -3   9  12   -0.53    8.69   5
   3   9 -12    2.69    7.94   5
  -3   9 -12    6.14    7.73   5
   3   9  12   -6.88    9.04   5
   4   9 -12  119.26   13.98   5
   4   9  12  156.55   11.53   4
  -4   9  12  131.52   12.99   5
   0  10  12   -0.03    8.67   5
   0  10 -12    2.74    7.21   5
   1  10  12   -5.42    8.76   5
   1  10 -12    7.05    8.52   5
  -1  10 -12    3.90    8.00   5
  -1  10  12    2.93    7.79   5
  -2  10 -12   24.94    8.65   5
   2  10 -12   34.86   10.11   5
  -2  10  12   22.21    9.53   5
   2  10  12   22.30    9.28   5
   3  10 -12   22.31   10.52   5
   3  10  12   16.48   10.69   5
  -3  10  12   22.43   10.14   5
   0  11 -12   36.97    9.99   5
   0  11  12   36.43   10.78   5
  -1  11  12   42.39    9.95   5
   1  11  12   34.37   11.19   5
   1  11 -12   58.58   11.08   5
  -1  11 -12   39.50   10.30   5
   0   0 -13   -3.75    3.86   5
  -1   0  13 1138.33   46.57   2
  -2   0  13    2.37    4.26   2
   2   0 -13   -1.42    4.59   5
   2   0  13    7.84    3.88   5
  -2   0 -13    7.00    3.99   1
  -3   0 -13 1113.29   48.39   1
   3   0 -13 1131.59   49.17   5
   3   0  13 1098.19   47.77   5
   4   0 -13   12.94    6.20   5
  -4   0 -13   14.98    6.11   1
  -4   0  13   18.03    5.98   5
  -5   0  13  419.45   21.82   5
  -5   0 -13  410.87   22.33   1
  -6   0 -13   12.28    8.72   1
   6   0  13   21.94   10.26   6
   0   1  13  884.60   38.75   5
   0   1 -13  882.10   38.79   5
   0   1  13  875.93   36.33   2
  -1   1 -13   67.77    5.45   5
  -1   1  13   57.75    5.92   5
  -1   1  13   70.35    5.64   2
   1   1  13   64.64    5.80   5
  -1   1 -13   67.76    5.05   1
   1   1 -13   58.02    6.19   5
  -2   1  13   39.08    6.10   5
  -2  -1  13   46.88    5.22   2
  -2   1  13   52.10    5.34   2
   2   1 -13   41.48    3.52   1
   2   1 -13   42.65    5.82   5
   2   1  13   46.89    4.84   5
  -2   1 -13   46.50    5.39   1
  -2  -1  13   40.71    3.81   6
   3  -1  13   40.33    4.23   5
   3   1  13   31.45    4.60   5
  -3   1  13   22.28    5.63   5
   3   1 -13   33.72    6.03   5
  -3   1 -13   26.72    5.71   1
  -3  -1 -13   33.52    5.52   1
  -4   1  13   52.41    7.37   5
   4   1 -13   37.92    6.44   5
  -4   1 -13   41.18    6.70   1
  -4  -1 -13   47.21    7.21   1
   5  -1  13    3.89    7.05   6
  -5   1 -13    5.05    6.73   1
  -5  -1 -13   10.78    6.48   1
  -5   1  13   11.04    6.71   5
  -5  -1  13    2.98    6.52   5
   5   1 -13    1.80    7.43   5
   6  -1  13   54.29   11.35   6
  -6   1 -13   55.29   11.43   1
  -6  -1 -13   45.48   10.21   1
   0   2  13 1676.20   69.92   5
   0   2 -13 1641.23   67.49   1
   0   2  13 1493.38   65.45   2
   0   2 -13 1679.44   69.76   5
  -1   2  13  276.67   14.47   5
  -1  -2  13  245.92   12.87   6
   1   2 -13  279.72   14.21   5
   1   2  13  251.67   13.60   5
  -1   2 -13  269.73   12.74   1
   1   2  13  229.76   12.41   2
  -1   2 -13  261.65   13.27   5
  -1   2  13  297.76   12.88   2
  -2   2  13  968.80   42.76   5
  -2  -2  13  941.26   39.77   2
   2   2 -13 1016.65   42.82   5
  -2   2 -13  924.46   41.42   1
   2   2  13  928.58   41.87   5
  -2  -2  13  983.69   41.31   6
  -2   2  13  993.90   42.62   3
  -2   2 -13  964.62   41.66   5
   2   2  13  929.28   39.26   2
   3   2  13   28.93    4.13   2
   3   2  13   39.99    4.92   5
  -3   2  13   37.07    6.61   5
   3   2 -13   39.96    6.61   5
   3  -2  13   39.12    6.68   6
  -3   2 -13   37.51    5.59   1
  -4  -2 -13  294.83   16.52   1
  -4   2  13  322.68   16.73   5
   4  -2  13  309.82   17.41   6
  -4   2 -13  316.60   17.03   1
   4   2 -13  285.18   16.73   5
   4   2  13  276.69   13.08   2
  -5  -2 -13   27.12    6.85   1
  -5   2 -13   29.31    8.08   1
  -5   2  13   25.39    7.71   5
   5   2 -13   17.41    7.83   5
   5   2  13   20.67    3.92   2
   5  -2  13   18.54    8.51   6
   6  -2  13  194.92   14.61   6
  -6  -2  13  173.96   13.28   5
   6   2  13  167.75    9.32   2
  -6  -2 -13  179.37   14.24   1
   0   3  13  376.05   17.18   2
   0   3  13  374.49   18.54   5
   0  -3  13  382.18   18.35   6
   0   3 -13  384.67   18.60   5
   1   3  13  121.24    8.42   5
  -1   3  13  134.72    9.19   5
  -1   3 -13  129.45    8.58   5
   1  -3  13  122.54    8.93   6
  -1   3  13  113.92    8.81   3
   1   3  13  118.36    7.76   2
   1   3 -13  112.05    8.36   5
  -1  -3  13  128.19    7.92   6
  -1   3 -13  138.59    8.00   1
   2   3  13   62.81    6.05   5
  -2   3 -13   46.95    5.10   5
   2   3 -13   49.34    6.35   5
  -2   3 -13   55.07    5.95   1
   2  -3  13   55.27    6.54   6
  -2   3  13   54.33    6.01   3
  -2   3  13   59.00    7.04   5
   2   3  13   55.15    5.18   2
   3   3 -13   34.72    6.17   5
   3   3  13   40.14    5.60   5
   3   3  13   39.30    4.66   2
   3  -3  13   40.42    6.72   6
  -3   3  13   33.10    6.54   5
  -3   3 -13   39.29    6.71   1
   4   3 -13   63.66    8.49   5
   4  -3  13   80.14    8.62   6
   4   3  13   77.83    5.69   2
  -4   3  13   67.40    8.09   5
  -5  -3 -13   21.41    7.30   1
  -5   3  13   23.06    7.75   5
   5  -3  13   30.11    8.11   6
   5   3 -13   27.89    8.54   5
   5   3  13   30.46    4.83   2
   6   3  13   11.91    5.69   3
  -6  -3 -13   12.73    8.38   1
   6  -3  13   -1.07   10.69   6
   0   4  13  311.86   17.49   5
   0   4 -13  360.52   17.35   5
   0   4  13  350.53   17.38   3
   0  -4  13  369.72   17.53   6
  -1   4  13  628.43   28.60   5
   1   4 -13  635.46   28.51   5
   1  -4  13  617.64   28.72   6
  -1  -4  13  584.88   27.82   6
   1   4  13  584.70   28.38   5
  -1   4  13  643.92   28.42   3
  -1   4 -13  612.35   27.98   5
  -2   4 -13  185.32   10.21   5
   2   4  13  157.02   10.95   5
  -2   4  13  169.64   10.71   3
   2   4  13  182.86    9.93   2
  -2   4  13  171.80   11.32   5
   2  -4  13  170.83   11.37   6
   2   4 -13  162.63   11.33   5
  -3   4 -13  322.74   14.34   5
   3   4 -13  304.20   16.25   5
   3   4  13  288.27   15.53   5
   3   4  13  306.18   13.96   2
  -3   4  13  245.88   16.10   5
   3  -4  13  270.72   16.37   6
   4  -4  13   88.73   10.02   6
  -4   4  13  100.33    9.07   5
   4   4 -13   80.43    9.43   5
  -5   4  13  207.23   14.71   5
   5  -4  13  206.87   15.16   6
  -5  -4 -13  184.68   13.81   1
   5   4 -13  210.02   14.60   5
   5   4  13  198.13   11.99   3
  -6  -4 -13   15.24    8.88   1
   6   4  13    3.51    6.20   3
   0   5 -13   10.38    5.50   5
   0  -5  13    8.51    4.88   6
   0   5  13   14.54    5.13   3
   0   5  13   16.76    5.43   5
   1  -5  13  264.80   15.51   6
  -1   5  13  260.20   15.53   5
   1   5  13  276.74   14.70   3
   1   5 -13  269.99   14.90   5
   1   5  13  290.20   14.98   5
  -1   5  13  263.65   14.66   3
  -1   5 -13  273.83   14.49   5
   2   5 -13   57.15    7.29   5
   2   5  13   63.61    7.37   5
   2   5  13   69.68    6.46   3
   2  -5  13   61.90    7.46   6
  -2   5 -13   70.06    6.53   5
  -2   5  13   61.27    7.78   5
  -3   5 -13  321.76   15.58   5
   3   5 -13  304.87   17.89   5
   3   5  13  317.40   16.28   3
  -3   5  13  320.49   17.76   5
   3   5  13  322.70   16.60   5
   3  -5  13  309.56   17.78   6
   4  -5  13  108.23   11.12   6
   4   5  13   93.71    7.90   3
   4   5 -13   94.63   10.10   5
  -4   5  13  102.80    9.70   5
   5   5  13   77.70    7.74   3
  -5   5  13   75.69   10.37   5
   5   5 -13   71.33   10.40   5
   5  -5  13   64.48   10.50   6
  -5  -5 -13   57.38   10.12   1
   0   6 -13  306.68   16.67   5
   0   6  13  314.58   16.88   5
   0   6  13  298.13   16.24   3
  -1   6  13  245.20   14.97   5
  -1   6  13  247.77   14.45   3
   1   6  13  281.82   14.97   5
   1   6 -13  236.25   14.70   5
   1   6  13  270.85   14.62   3
  -1   6 -13  278.32   14.64   5
   1  -6  13  249.96   15.00   6
   2   6  13  197.77   12.59   5
   2  -6  13  190.83   13.28   6
  -2   6  13  224.14   13.26   5
   2   6  13  201.90   12.39   3
  -2   6 -13  199.39   11.92   5
   2   6 -13  202.58   13.08   5
   3   6 -13  170.98   12.26   5
   3   6  13  142.97   10.89   5
   3   6  13  144.37   10.64   3
  -3   6  13  165.33   11.66   5
  -3   6 -13  147.36   10.41   5
   3  -6  13  162.82   11.90   6
   4   6  13  114.96    9.06   3
  -4   6  13  105.05   10.43   5
   4  -6  13  117.84   11.96   6
   4   6 -13  119.67   11.30   5
  -5   6  13   49.57    9.77   5
   5   6 -13   68.59   10.32   5
   5   6  13   69.27    8.48   3
   0   7 -13   99.20    9.09   5
   0   7  13  112.87    9.52   5
   0   7  13  102.79    8.90   3
   1   7  13  100.07    9.22   5
   1   7  13  113.16    9.13   3
  -1   7  13  100.93    9.36   5
   1   7 -13   98.74    8.95   5
  -1   7 -13  106.60    8.97   5
   2   7 -13   32.82    7.27   5
   2  -7  13   37.00    7.78   6
  -2   7 -13   34.45    6.80   5
   2   7  13   40.93    6.53   3
  -2   7  13   43.44    7.86   5
   3   7 -13   84.16    9.84   5
   3  -7  13   78.80   10.30   6
  -3   7  13   92.74    9.25   5
  -3   7 -13   81.41    7.83   5
   3   7  13   70.46    8.23   3
   3   7  13   60.38    8.83   5
   4   7 -13    8.56    8.75   5
   4  -7  13   20.80    8.88   6
   4   7  13   15.81    6.97   3
  -4   7  13   10.95    8.20   5
   5   7 -13   10.25    9.47   5
  -5   7  13   27.56    9.73   5
   0   8 -13  364.59   20.47   5
   0   8  13  399.86   21.22   5
  -1   8 -13   88.88    8.72   5
   1   8  13   84.97    9.13   5
   1   8 -13   65.92    8.97   5
  -1   8  13   74.50    8.98   5
   2   8  13  237.91   15.80   5
   2   8 -13  237.53   15.85   5
  -2   8 -13  219.83   14.49   5
  -2   8  13  226.77   15.18   5
  -3   8  13   85.55   10.14   5
   3   8  13   65.79    9.69   5
  -3   8 -13   65.89    8.19   5
   3   8 -13   69.57    9.54   5
   4   8 -13  102.73   11.74   5
  -4   8  13  106.46   11.71   5
   0   9 -13   19.61    7.72   5
   0   9  13    7.75    8.34   5
  -1   9  13   14.44    8.42   5
   1   9  13   17.81    7.05   4
  -1   9 -13    7.01    7.47   5
   1   9 -13   20.70    8.24   5
   1   9  13   23.39    8.71   5
  -2   9  13   -1.80    7.60   5
  -2   9 -13   11.18    7.42   5
   2   9  13    8.95    7.81   4
   2   9 -13   -2.80    8.21   5
   2   9  13   14.03    8.51   5
   3   9  13    1.92    9.27   5
   3   9 -13   10.07    8.59   5
   3   9  13    7.90    8.15   4
  -3   9 -13    6.32    8.06   5
  -3   9  13   11.99    9.19   5
   0  10 -13   68.04    9.44   5
   0  10  13   52.52   10.59   5
   1  10  13  260.65   17.98   5
  -1  10 -13  239.34   16.81   5
  -1  10  13  260.01   18.04   5
   1  10 -13  229.00   16.70   5
   2  10 -13   14.22    9.83   5
  -2  10  13   18.54    8.95   5
  -2  10 -13   25.87    9.00   5
   2  10  13   28.11    8.74   4
   2  10  13   28.79   10.40   5
  -3  10  13  115.77   13.41   5
   3  10  13  142.52   12.36   4
   3  10 -13  100.01   12.57   5
   3  10  13  134.60   13.28   5
   0  11 -13   23.77    9.02   5
   0  11  13   16.32    9.25   5
  -1  11  13   16.17   10.13   5
   1  11 -13   13.47    9.32   5
   1  11  13   10.89    9.71   5
  -1  11 -13   17.75    9.68   5
   1   0 -14   26.46    5.02   5
  -1   0  14   28.73    4.93   2
   2   0 -14  315.59   15.92   5
   2   0  14  290.53   14.84   5
  -2   0  14  311.44   14.68   2
  -2   0 -14  299.26   15.10   1
  -3   0 -14   17.23    5.53   1
   3   0 -14    3.58    5.34   5
   3   0  14   16.62    4.18   5
  -4   0  14    5.72    6.00   5
  -4   0 -14    3.48    5.47   1
  -5   0  14   82.13    9.69   5
  -5   0 -14   94.33   10.17   1
  -6   0 -14   51.71   10.08   1
   6   0  14   69.92   12.13   6
   0   1 -14  283.91   14.31   5
   0   1  14  263.89   14.32   5
   0   1  14  267.99   13.06   2
  -1   1  14  544.11   26.88   5
  -1   1 -14  632.14   26.48   5
  -1   1  14  578.88   25.09   2
   1   1  14  566.41   26.56   5
   1   1 -14  579.90   27.04   5
  -1  -1  14  582.86   25.02   2
  -1   1 -14  600.96   25.71   1
  -2   1  14  466.05   20.15   2
  -2   1 -14  456.25   21.16   1
   2   1  14  464.27   21.21   5
  -2   1  14  491.49   22.41   5
   2   1 -14  466.58   22.31   5
   2   1 -14  438.95   19.61   1
  -2  -1  14  422.19   20.11   2
  -3   1  14  918.09   40.43   5
  -3   1 -14  895.28   39.52   1
   3   1  14  921.55   38.92   5
   3  -1  14  850.92   38.68   5
  -3  -1 -14  892.65   39.72   1
   3   1 -14  880.16   40.19   5
  -4  -1 -14  351.85   19.38   1
  -4   1  14  395.62   20.07   5
  -4   1 -14  392.02   19.64   1
   4   1 -14  370.64   19.56   5
  -5   1  14   69.41    9.08   5
   5   1 -14   90.56    9.90   5
  -5  -1  14   81.64    9.13   5
  -5  -1 -14   84.72    9.21   1
   5  -1  14   91.85   10.00   6
  -5   1 -14   90.21    9.48   1
  -6  -1 -14   60.56   10.98   1
  -6  -1  14   72.25   11.16   5
  -6   1 -14   67.25   12.02   1
   6  -1  14   82.07   12.28   6
   0   2 -14  252.53   13.15   5
   0   2 -14  239.27   11.14   1
   0   2  14  236.20   13.13   5
   0   2  14  238.08   12.13   2
  -1   2 -14  175.53   10.39   5
   1   2  14  195.70   10.50   5
  -1   2  14  162.61   11.09   5
   1   2  14  183.83    9.59   2
   1   2 -14  160.41   10.86   5
  -1   2  14  181.37   10.06   2
  -1  -2  14  174.10    9.71   6
  -1   2 -14  190.55    9.72   1
  -2   2 -14  188.93   10.25   5
   2   2  14  192.83   11.11   5
  -2  -2  14  170.59   11.04   2
   2   2  14  190.88   10.00   2
   2   2 -14  182.62   11.76   5
  -2   2  14  200.25   12.46   5
  -2  -2  14  183.62    9.59   6
  -2   2 -14  181.89   10.89   1
  -2   2  14  200.66   11.50   3
   3   2  14   55.22    5.89   5
  -3   2  14   46.24    7.09   5
   3   2 -14   62.22    6.83   5
  -3   2 -14   46.44    6.47   1
   3  -2  14   47.14    7.04   6
   3   2  14   49.13    4.84   2
   4   2 -14   99.34    9.48   5
  -4   2 -14  100.63    8.88   1
  -4   2  14  102.56    8.66   5
   4   2  14  103.08    6.50   2
  -4  -2 -14   99.02    9.36   1
   4  -2  14   85.52    9.11   6
  -5   2  14    8.69    7.71   5
  -5   2 -14   31.53    8.34   1
   5   2  14   26.05    4.37   2
   5  -2  14   25.24    8.18   6
  -5  -2 -14   16.51    7.35   1
   5   2 -14   18.12    8.32   5
   6   2  14   50.07    5.45   2
   6  -2  14   23.59   10.37   6
  -6  -2  14   46.90   10.35   5
  -6  -2 -14   45.00    9.80   1
   0   3  14  378.09   16.81   2
   0   3  14  340.69   17.99   5
   0   3 -14  355.31   18.07   5
   0  -3  14  378.72   17.92   6
  -1   3  14  569.69   25.23   3
   1  -3  14  531.30   25.42   6
   1   3  14  547.99   23.39   2
   1   3 -14  578.83   25.71   5
  -1   3 -14  550.98   24.07   1
  -1   3 -14  499.68   24.85   5
  -1  -3  14  529.94   24.61   6
   1   3  14  530.80   25.09   5
  -1   3  14  556.15   25.62   5
   2   3 -14  279.36   15.89   5
  -2   3 -14  288.99   14.20   5
   2   3  14  263.75   13.50   2
   2   3  14  303.76   14.89   5
  -2  -3  14  295.30   13.78   6
  -2   3 -14  286.64   14.54   1
   2  -3  14  268.85   15.44   6
  -2   3  14  279.80   15.02   3
  -2   3  14  273.86   15.81   5
  -3   3 -14  156.97   11.24   1
  -3   3  14  169.52   11.72   5
   3   3 -14  177.70   11.41   5
   3   3  14  147.78    9.80   5
   3  -3  14  159.95   11.42   6
   3   3  14  139.18    8.79   2
   4   3  14  247.59   11.94   2
  -4   3  14  230.97   14.97   5
   4  -3  14  221.17   15.19   6
   4   3 -14  267.46   15.02   5
   5  -3  14  117.94   11.21   6
  -5   3  14   98.38   10.13   5
   5   3 -14  109.14   11.18   5
  -5  -3 -14   91.66   10.75   1
   5   3  14  120.01    7.68   2
  -6  -3 -14   28.87    9.15   1
   6   3  14   30.12    6.21   3
   0   4 -14  159.40   10.29   5
   0   4  14  160.66   11.35   5
   0  -4  14  168.01   10.74   6
   0   4  14  163.04   10.53   3
  -1   4 -14   83.77    6.76   5
   1   4  14  101.31    7.08   2
  -1   4  14   87.89    7.46   3
  -1  -4  14   99.05    6.97   6
   1   4 -14   87.15    7.90   5
  -1   4  14   86.63    7.84   5
   1  -4  14   65.72    7.30   6
   1   4  14   90.36    7.88   5
  -2   4  14   17.69    5.15   3
   2   4  14   21.00    5.15   5
  -2   4 -14   22.48    4.92   5
  -2   4  14   18.96    5.71   5
   2   4  14   15.65    4.61   2
   2  -4  14   18.29    6.02   6
   2   4 -14   25.39    5.91   5
   3   4  14   43.08    5.23   2
   3  -4  14   30.34    6.62   6
  -3   4 -14   35.15    5.01   5
   3   4 -14   36.01    6.73   5
  -3   4  14   32.80    6.40   5
   3   4  14   46.44    6.40   5
   4   4 -14   27.98    7.84   5
   4  -4  14   31.87    8.61   6
  -4   4  14   36.63    7.25   5
   4   4  14   29.96    5.51   2
   5   4 -14   14.34    8.91   5
  -5  -4 -14   24.02    7.97   1
  -5   4  14   16.10    8.01   5
   5  -4  14   17.36    9.76   6
   5   4  14   24.11    5.92   3
   0   5  14  142.44   11.08   5
   0  -5  14  171.90   10.64   6
   0   5  14  164.37   10.78   3
   0   5 -14  157.40   10.66   5
  -1   5 -14    4.01    4.99   5
   1   5  14    3.61    5.05   3
   1   5 -14    3.20    5.29   5
   1  -5  14    1.95    5.27   6
   1   5  14   -2.09    5.12   5
  -1   5  14    3.55    5.17   3
  -1   5  14    6.23    5.62   5
  -2   5  14  313.42   17.16   5
   2   5  14  330.98   17.06   5
   2  -5  14  306.35   17.80   6
  -2   5 -14  322.55   16.31   5
   2   5  14  315.39   16.37   3
   2   5 -14  310.73   17.23   5
   3  -5  14   34.69    7.52   6
  -3   5 -14   35.00    5.24   5
   3   5  14   43.99    6.84   5
  -3   5  14   32.90    7.37   5
   3   5  14   27.72    5.81   3
   3   5 -14   35.85    7.00   5
   4   5 -14  116.68   10.84   5
  -4   5  14  111.42   10.47   5
   4  -5  14  119.20   11.07   6
   4   5  14  119.85    8.90   3
   5   5 -14   15.79    9.53   5
   5  -5  14   19.83   10.50   6
  -5   5  14   42.89    9.18   5
  -5  -5 -14   35.05    9.43   1
   5   5  14   28.19    6.75   3
   0   6 -14   36.96    6.16   5
   0   6  14   38.22    6.46   3
   0  -6  14   47.55    7.20   6
   1   6 -14   65.89    7.46   5
  -1   6  14   70.50    7.38   3
   1   6  14   68.74    8.26   5
   1  -6  14   65.07    8.24   6
  -1   6 -14   66.98    7.25   5
   1   6  14   57.35    7.01   3
  -1   6  14   76.34    8.45   5
   2   6 -14    5.36    6.01   5
  -2   6 -14   -1.57    5.07   5
   2   6  14    2.71    6.13   5
   2   6  14    4.26    5.29   3
  -2   6  14   -0.13    6.48   5
   2  -6  14    1.42    6.88   6
   3   6  14   13.89    5.53   3
  -3   6 -14    9.36    5.60   5
   3   6  14   11.14    6.55   5
   3   6 -14    6.89    6.75   5
   3  -6  14   14.54    7.94   6
  -3   6  14   23.02    6.76   5
   4  -6  14    9.30    8.31   6
   4   6  14    3.82    6.19   3
   4   6 -14   16.43    7.69   5
  -4   6  14    9.07    8.10   5
   5   6  14   -5.90    6.41   3
   5   6 -14   -2.50    9.84   5
  -5   6  14   -3.31    8.71   5
   0   7 -14   63.47    7.49   5
   0   7  14   64.50    8.25   5
   0   7  14   86.82    8.18   3
   1   7 -14  435.50   22.26   5
  -1   7 -14  437.57   22.03   5
   1   7  14  414.79   22.62   5
  -1   7  14  435.93   22.54   5
   1   7  14  429.99   21.96   3
   1  -7  14  459.12   22.85   6
   2   7 -14   -5.08    6.08   5
  -2   7 -14   13.79    5.97   5
   2   7  14    3.30    6.19   3
   2  -7  14   -9.71    6.71   6
  -2   7  14   -0.68    6.44   5
   2   7  14    6.19    7.06   5
   3   7  14  262.81   15.07   3
   3   7 -14  233.30   16.78   5
  -3   7  14  235.81   16.54   5
   3  -7  14  265.92   17.00   6
   3   7  14  264.49   16.01   5
  -3   7 -14  257.13   14.97   5
   4  -7  14   24.76    9.31   6
   4   7 -14   21.71    9.54   5
   4   7  14   27.51    7.13   3
  -4   7  14   18.92    9.12   5
   0   8 -14   54.36    8.11   5
   0   8  14   36.36    8.65   5
   1   8 -14   41.58    7.69   5
  -1   8 -14   53.79    7.87   5
  -1   8  14   48.15    8.10   5
   1   8  14   53.13    8.15   5
  -2   8  14   -7.87    7.68   5
   2   8  14   -2.32    7.71   5
   2   8 -14    4.44    7.78   5
  -2   8 -14    4.81    7.09   5
   2   8  14    1.39    6.68   3
   3   8 -14   45.89    9.14   5
  -3   8  14   54.78    9.99   5
  -3   8 -14   51.27    8.08   5
   3   8  14   55.69    9.89   5
   3   8  14   48.88    8.18   3
  -4   8  14    8.90    9.35   5
   4   8 -14   15.82   10.05   5
   0   9 -14  459.71   24.89   5
   0   9  14  496.89   25.55   5
  -1   9 -14   93.25   10.38   5
   1   9  14  117.62   10.07   4
   1   9 -14  128.58   11.57   5
  -1   9  14  101.56   10.97   5
   1   9  14  115.95   11.79   5
   2   9 -14  337.62   19.35   5
  -2   9  14  277.34   19.72   5
  -2   9 -14  329.81   18.49   5
   2   9  14  321.18   19.84   5
  -3   9  14   20.66    9.65   5
   3   9  14   -0.32    9.76   5
   3   9 -14   16.86    9.07   5
   3   9  14   17.89    7.90   4
   0  10  14   48.07    9.84   5
   0  10 -14   49.31    9.21   5
  -1  10  14   48.35    9.64   5
   1  10  14   73.00   10.37   5
  -1  10 -14   60.86   10.09   5
   1  10 -14   59.53   10.52   5
  -2  10  14  118.44   12.85   5
  -2  10 -14  107.40   11.60   5
   2  10 -14   99.76   12.46   5
   2  10  14  109.89   13.05   5
   2  10  14   95.20   10.79   4
   0  11 -14   48.48   10.86   5
   0  11  14   17.56   10.36   5
   1   0 -15  741.77   33.78   5
  -1   0  15  744.21   31.39   2
  -2   0 -15   87.36    7.23   1
   2   0  15   82.24    6.65   5
  -2   0  15   88.97    7.10   2
   2   0 -15   87.91    7.68   5
   3   0 -15 1112.14   49.76   5
   3   0  15 1138.75   48.22   5
  -3   0 -15 1090.28   48.60   1
  -4   0  15   74.09    8.45   5
  -4   0 -15   74.49    7.81   1
  -5   0  15  470.76   24.11   5
  -5   0 -15  457.41   24.51   1
   6   0  15   62.84   12.70   6
  -6   0  15   54.82   10.60   5
  -6   0 -15   44.95   10.85   1
   0   1  15   72.59    6.33   5
   0   1 -15   71.58    6.62   5
   0   1  15   60.52    5.82   2
  -1   1 -15  161.68    9.59   1
  -1  -1  15  158.00    9.77   2
  -1   1  15  188.01   11.03   5
   1   1  15  159.51    9.41   2
   1   1 -15  181.68   10.73   5
   1   1  15  169.41   10.11   5
  -1   1  15  189.75   10.03   2
  -1   1 -15  150.08   10.08   5
  -2  -1  15  217.65   11.43   2
  -2   1  15  199.58   13.06   5
  -2   1 -15  192.37   11.27   1
   2   1  15  219.20   11.90   5
  -2   1  15  218.85   11.63   2
  -3   1 -15  268.33   14.77   1
  -3   1  15  267.23   15.12   5
   3   1  15  262.04   13.56   5
  -3  -1 -15  273.08   15.10   1
   3  -1  15  274.14   13.46   5
   3   1 -15  260.74   15.10   5
   4   1 -15   57.35    7.57   5
  -4   1 -15   64.01    7.62   1
  -4  -1 -15   46.28    7.69   1
  -4   1  15   54.07    7.99   5
  -5  -1  15   81.40    9.59   5
   5   1 -15   84.09   10.24   5
  -5  -1 -15   86.47   10.28   1
   5  -1  15   82.95   10.28   6
  -5   1 -15  103.17   10.03   1
  -5   1  15   91.43    9.84   5
  -6   1 -15   16.04   10.79   1
  -6  -1  15   25.49   10.40   5
  -6  -1 -15   16.87    9.07   1
   0   2 -15  453.10   19.39   1
   0   2  15  430.80   21.61   5
   0   2  15  435.99   19.88   2
   0   2 -15  456.90   21.17   5
   1   2  15   19.02    4.75   2
  -1  -2  15   19.09    4.19   6
  -1   2  15   18.28    6.00   5
  -1   2  15   14.04    4.84   2
   1   2 -15   16.10    5.14   5
  -1   2 -15   25.33    3.90   1
  -1   2 -15   25.06    5.00   5
   1   2  15   36.07    5.71   5
  -2   2  15  851.26   39.61   5
  -2  -2  15  897.96   38.10   6
   2   2  15  903.02   36.32   2
   2   2  15  888.43   38.83   5
  -2   2  15  850.53   39.41   3
  -2  -2  15  862.61   36.85   2
  -2   2 -15  871.65   38.48   5
  -2   2 -15  890.64   38.36   1
   2   2 -15  873.71   39.74   5
  -3   2 -15   22.74    5.86   1
   3   2 -15   24.33    6.05   5
   3   2  15   19.01    5.14   5
   3   2  15   26.65    4.27   2
  -3   2  15   23.73    6.04   5
   3  -2  15   25.73    6.56   6
  -4   2 -15  498.79   24.71   1
   4   2  15  510.07   21.54   2
  -4  -2 -15  517.52   25.28   1
  -4   2  15  507.01   24.87   5
   4  -2  15  501.93   25.55   6
   4   2 -15  493.15   25.43   5
   5   2  15    9.67    4.43   2
   5   2 -15    7.40    8.11   5
   5  -2  15   19.99    9.13   6
  -5  -2 -15   20.39    7.29   1
  -5   2 -15   23.22    8.20   1
  -5   2  15   20.46    7.90   5
   6   2  15  131.30    8.72   2
  -6  -2 -15  145.46   13.90   1
  -6  -2  15  128.24   13.19   5
   0   3 -15  259.96   14.13   5
   0   3  15  269.82   14.43   5
   0   3  15  275.94   13.32   2
   0  -3  15  257.06   14.16   6
   1   3  15  117.22    8.22   5
  -1   3  15   94.52    8.44   5
  -1  -3  15  113.10    7.95   6
   1   3 -15  100.58    8.57   5
  -1   3  15  115.02    8.42   3
   1  -3  15   96.90    8.19   6
  -1   3 -15  116.80    8.08   5
  -1   3 -15  126.87    7.72   1
   1   3  15  124.93    7.90   2
  -2   3 -15  168.63   10.41   5
   2   3  15  157.30    9.65   2
   2  -3  15  185.64   12.34   6
  -2  -3  15  158.17    9.82   6
   2   3 -15  188.43   12.37   5
  -2   3 -15  169.82   10.66   1
   2   3  15  170.26   11.09   5
  -2   3  15  207.05   11.32   3
  -2   3  15  215.16   12.04   5
  -3   3  15  267.60   15.95   5
  -3   3 -15  324.46   16.12   1
   3   3 -15  260.19   15.77   5
   3   3  15  311.29   15.24   5
   3  -3  15  265.10   16.25   6
   3   3  15  290.09   13.75   2
   4   3 -15   58.87    8.61   5
   4  -3  15   59.81    8.98   6
   4   3  15   48.11    5.56   2
  -4   3  15   50.21    8.19   5
  -5   3  15   27.62    8.89   5
   5  -3  15   43.08    9.18   6
  -5  -3 -15   24.28    8.47   1
   5   3 -15   29.39    8.36   5
   5   3  15   37.49    5.42   2
   0   4 -15   89.12    7.45   5
   0   4  15   95.92    7.72   3
   0   4  15   86.62    7.78   5
   0  -4  15   86.20    7.78   6
  -1  -4  15   64.64    6.12   6
   1   4  15   64.94    6.28   2
  -1   4 -15   63.57    6.35   5
  -1   4  15   39.93    7.23   5
   1   4 -15   44.29    6.52   5
  -1   4  15   45.66    6.60   3
   1   4  15   58.07    6.59   5
   1  -4  15   50.19    7.07   6
   2  -4  15   40.13    6.85   6
  -2   4  15   32.99    6.65   5
   2   4  15   51.46    5.79   2
   2   4  15   48.18    6.72   5
  -2   4 -15   56.18    5.83   5
   2   4 -15   44.58    6.62   5
  -3   4  15  128.87    9.97   5
   3   4  15  131.72    9.55   5
   3   4  15  124.61    8.83   2
   3   4 -15  123.00   10.06   5
   3  -4  15  128.91   10.62   6
  -3   4 -15  142.48    8.91   5
   4  -4  15   12.80    8.21   6
  -4   4  15   30.74    7.56   5
   4   4  15   10.18    5.07   2
   4   4 -15   15.26    7.62   5
   5   4 -15   91.64   11.36   5
   5   4  15   88.61    8.20   3
  -5   4  15  100.55   10.61   5
   5  -4  15  115.44   12.70   6
  -5  -4 -15   86.70   10.41   1
   0   5  15    4.27    5.50   3
   0  -5  15    4.08    5.75   6
   0   5 -15   -4.79    5.51   5
   0   5  15    3.95    5.51   5
  -1  -5  15  105.47    8.60   6
   1   5 -15  124.20    9.15   5
  -1   5  15  150.53   10.11   5
   1  -5  15  115.75    9.49   6
  -1   5  15  137.22    9.17   3
  -1   5 -15   87.55    8.11   5
   1   5  15  103.64    8.73   5
   1   5  15   95.88    8.38   3
   2   5 -15    0.89    5.68   5
   2   5  15    0.20    5.30   3
  -2   5  15    2.74    6.17   5
   2  -5  15   11.13    6.32   6
  -2   5 -15   -5.10    4.70   5
   2   5  15    3.59    6.06   5
  -3   5  15   38.65    7.47   5
  -3   5 -15   12.23    5.08   5
   3   5 -15   24.86    6.99   5
   3   5  15    6.42    6.67   5
   3  -5  15   26.53    7.35   6
   3   5  15   17.61    5.59   3
  -4   5  15   -1.69    7.38   5
   4   5 -15   -2.28    7.23   5
   4  -5  15   -0.62    7.74   6
   4   5  15    8.60    5.71   3
  -5  -5 -15   21.55    9.18   1
   5   5 -15    7.42    9.61   5
  -5   5  15   11.58    9.67   5
   5   5  15   23.28    6.98   3
   0  -6  15    9.65    6.27   6
   0   6  15   23.49    5.93   3
   0   6  15   19.61    7.23   5
   0   6 -15   21.25    5.73   5
  -1   6 -15   95.32    8.55   5
   1   6  15  107.40    8.97   5
   1  -6  15   83.81    9.19   6
  -1   6  15  109.34    9.79   5
   1   6 -15  102.79    9.26   5
  -1   6  15   98.08    8.79   3
   1   6  15   92.36    8.27   3
   2   6 -15   43.52    7.65   5
   2   6  15   70.10    7.69   5
  -2   6 -15   77.19    7.44   5
   2   6  15   79.56    7.42   3
   2  -6  15   51.13    8.21   6
  -2   6  15   32.71    7.80   5
   3   6  15  121.65    9.02   3
   3   6  15  129.45   10.00   5
   3   6 -15  130.31   10.58   5
   3  -6  15   95.35   10.42   6
  -3   6 -15  114.56    8.70   5
  -3   6  15   88.37    9.74   5
   4   6 -15   15.78    9.00   5
   4   6  15   14.21    6.46   3
   4  -6  15    5.95    8.46   6
  -4   6  15   15.59    8.34   5
   5   6 -15   26.75   10.91   5
  -5   6  15   27.33   10.06   5
   5   6  15   25.63    7.50   3
   0   7  15  105.12   10.63   5
   0   7  15  118.83    9.53   3
   0   7 -15  116.71    9.36   5
   1   7  15   19.07    6.53   3
   1  -7  15   17.22    7.44   6
  -1   7  15   29.03    7.35   5
   1   7  15   21.96    7.11   5
  -1   7 -15   24.89    6.08   5
   1   7 -15   29.76    7.26   5
   2   7  15  129.83   10.10   3
   2  -7  15  134.92   11.21   6
   2   7  15  114.57   10.79   5
  -2   7  15  126.78   10.70   5
   2   7 -15  127.90   11.02   5
  -2   7 -15  110.68    9.37   5
   3   7 -15    6.52    8.30   5
   3   7  15    1.93    6.36   3
   3  -7  15   -7.01    8.64   6
   3   7  15   -0.40    7.68   5
  -3   7  15   -3.72    7.99   5
  -3   7 -15    7.61    6.71   5
   4   7 -15   66.68   10.92   5
  -4   7  15   61.56    9.66   5
   4   7  15   57.60    8.69   3
   0   8 -15  535.13   27.13   5
   0   8  15  566.41   27.84   5
   1   8  15   10.71    7.13   3
   1   8  15    4.96    7.90   5
  -1   8  15   17.67    7.73   5
   1   8 -15    8.66    6.99   5
  -1   8 -15   10.98    7.05   5
  -2   8 -15  203.45   13.27   5
  -2   8  15  192.95   14.23   5
   2   8 -15  161.68   13.25   5
   2   8  15  192.75   14.11   3
   2   8  15  202.31   14.06   5
   3   8 -15    8.39    8.33   5
   3   8  15   19.75    8.99   5
   3   8  15   21.59    7.78   3
  -3   8  15   15.92    9.21   5
  -4   8  15   58.63   11.02   5
   4   8 -15   42.17   10.41   5
   0   9 -15    3.45    7.10   5
   0   9  15    9.27    8.70   5
  -1   9  15  132.75   11.69   5
   1   9  15  113.80   11.18   5
  -1   9 -15   93.30    9.94   5
   1   9 -15  111.08   10.74   5
   2   9  15    5.48    8.12   5
  -2   9 -15   -4.15    7.58   5
  -2   9  15    1.73    7.97   5
   2   9 -15    3.92    8.13   5
   3   9  15   49.49   11.01   5
   3   9 -15   56.71   10.41   5
  -3   9  15   78.86   11.59   5
   0  10 -15   53.22    9.45   5
   0  10  15   45.80   10.03   5
   1  10  15  172.56   14.93   5
   1  10 -15  156.22   13.42   5
  -1  10  15  161.35   13.95   5
  -1  10 -15  185.94   13.98   5
  -2  10 -15   34.20    9.63   5
   2  10  15   33.58   11.11   5
  -2  10  15   21.20   10.43   5
   2  10 -15   20.94   10.22   5
   2  10  15   27.19    9.45   4
   0   0  16    0.18    4.25   2
   1   0  16  225.53   12.86   5
  -1   0  16  237.77   12.33   2
   1   0 -16  233.68   13.18   5
  -2   0 -16  224.30   12.41   1
   2   0 -16  224.18   13.50   5
  -2   0  16  228.08   12.21   2
   2   0  16  232.98   12.56   5
   3   0  16    0.78    4.34   5
  -3   0 -16   -0.21    4.67   1
   3   0 -16   -2.37    5.33   5
  -4   0 -16  339.06   17.98   1
  -4   0  16  322.54   18.47   5
  -5   0  16    0.45    7.66   5
  -5   0 -16    1.63    7.23   1
  -6   0 -16   79.55   11.45   1
  -6   0  16   74.84   11.89   5
   0   1 -16  313.27   16.19   5
   0   1  16  317.50   16.79   5
   0   1  16  329.31   15.27   2
   1   1 -16 1016.60   45.23   5
   1   1  16  998.51   44.90   5
   1   1  16 1026.62   41.94   2
  -1   1  16  997.00   42.27   2
  -1   1 -16 1007.18   43.58   1
  -1   1  16 1000.87   45.41   5
  -1  -1  16 1051.38   42.33   2
  -1   1 -16 1052.36   44.73   5
   2   1  16  141.85    9.32   5
  -2  -1  16  140.12    9.43   2
  -2   1 -16  160.87    9.14   1
  -2   1  16  137.09    9.63   2
   2   1 -16  124.18    9.61   5
  -2   1  16  121.91    9.94   5
   3   1  16  166.72    9.81   5
  -3   1 -16  154.41   10.92   1
  -3  -1 -16  176.97   10.99   1
  -3   1  16  155.26   11.34   5
   3   1 -16  150.12   11.05   5
   3  -1  16  145.93    9.72   5
   4   1 -16   36.10    7.63   5
  -4   1 -16   43.02    7.69   1
  -4   1  16   42.20    8.01   5
  -4  -1 -16   34.78    7.43   1
   5   1 -16   50.37    9.56   5
   5  -1  16   46.65   10.18   6
  -5  -1  16   58.62    8.97   5
  -5   1  16   49.46    9.16   5
  -5  -1 -16   46.73    8.56   1
  -5   1 -16   67.99    9.69   1
  -6  -1 -16   55.65   11.28   1
   6   1  16   34.64    4.98   2
  -6   1 -16   29.20   10.65   1
  -6  -1  16   27.69   10.39   5
   0   2 -16    1.99    4.54   5
   0   2  16    9.86    5.19   5
   0   2  16   -2.72    4.54   2
   0   2 -16    0.18    2.86   1
  -1  -2  16  145.24    8.81   6
   1   2  16  147.13    8.41   2
   1   2  16  136.97    9.12   5
  -1   2  16   94.79    7.93   2
  -1   2 -16  145.07    9.21   5
  -1   2 -16  148.36    8.23   1
   1   2 -16   85.15    8.67   5
  -1   2  16  107.54    9.41   5
  -2  -2  16   63.48    5.26   6
  -2   2  16   57.72    6.91   3
   2   2  16   56.89    5.71   2
  -2   2  16   46.73    6.92   5
  -2   2 -16   54.89    6.13   1
   2   2 -16   42.89    7.13   5
  -2   2 -16   57.58    5.77   5
   2   2  16   61.42    6.41   5
  -2  -2  16   66.62    6.55   2
   3   2 -16  281.68   16.51   5
  -3   2 -16  278.57   15.44   1
   3   2  16  278.55   13.40   2
   3   2  16  279.96   14.81   5
  -3   2  16  296.89   16.18   5
  -4  -2 -16    7.64    6.22   1
  -4   2  16    6.70    6.85   5
   4   2 -16   10.75    6.49   5
  -4   2 -16   12.59    6.06   1
   4   2  16    8.58    4.33   2
   4  -2  16    1.96    6.53   6
  -5   2  16  157.49   12.68   5
   5  -2  16  171.67   14.14   6
   5   2  16  170.05    9.25   2
   5   2 -16  148.24   13.03   5
  -5   2 -16  149.46   12.75   1
  -5  -2 -16  133.37   12.05   1
   0  -3  16  864.15   38.87   6
   0   3  16  869.73   39.04   5
   0   3  16  840.96   36.41   2
   0   3 -16  898.50   38.87   5
  -1   3  16   42.86    6.88   5
   1   3  16   62.40    5.93   2
  -1   3 -16   55.72    5.96   5
   1  -3  16   42.63    6.47   6
  -1   3 -16   71.94    5.54   1
  -1  -3  16   66.13    5.94   6
   1   3  16   45.50    6.83   5
   1   3 -16   58.19    6.77   5
   2  -3  16  125.65    9.79   6
   2   3 -16  120.11    9.53   5
   2   3  16  118.89    8.60   5
  -2   3  16  123.40    8.80   3
  -2  -3  16  111.82    8.26   2
  -2   3  16  121.41    9.27   5
  -2   3 -16  114.75    7.90   5
  -2  -3  16  119.17    8.11   6
  -2   3 -16  102.08    8.00   1
   2   3  16  112.86    7.75   2
   3   3 -16   11.19    6.78   5
  -3   3  16   10.54    6.13   5
  -3   3 -16   22.38    6.35   1
   3   3  16   11.07    5.81   5
   3  -3  16   13.16    7.12   6
   3   3  16   22.74    4.94   2
  -4   3  16   75.47    9.10   5
   4   3 -16   68.96    8.64   5
  -4  -3 -16   69.94    8.46   1
   4   3  16   73.56    6.34   2
  -4   3 -16   65.99    9.60   1
   4  -3  16   71.44    9.65   6
   5   3 -16   10.75    9.21   5
  -5  -3 -16   10.40    8.22   1
   5  -3  16   10.86    8.83   6
  -5   3  16   12.81    9.05   5
   5   3  16   12.14    5.03   2
   0  -4  16  140.90   10.55   6
   0   4  16  165.98   10.50   3
   0   4 -16  150.65   10.78   5
   0   4  16  134.39   10.41   5
  -1   4  16  140.68   10.68   5
   1  -4  16  169.95   11.77   6
   1   4  16  149.52   10.77   5
   1   4 -16  177.51   11.30   5
   1   4  16  140.25    9.90   2
  -1   4 -16  188.39   10.81   5
  -1  -4  16  150.64   10.28   6
  -1   4  16  179.31   11.15   3
  -2   4  16  182.69   13.22   5
  -2   4 -16  221.95   11.62   5
   2   4 -16  179.28   12.49   5
   2  -4  16  164.45   12.42   6
   2   4  16  193.11   12.25   5
   2   4  16  197.11   11.03   2
  -3   4  16   18.92    6.58   5
   3   4  16   31.53    6.78   5
   3   4 -16   16.45    7.29   5
   3  -4  16   12.61    6.68   6
   3   4  16   20.88    5.11   2
  -3   4 -16   26.90    5.12   5
   4   4 -16  169.66   13.69   5
  -4   4  16  178.51   13.18   5
   4   4  16  210.87   11.25   2
   4  -4  16  194.05   14.49   6
  -5   4  16   15.61    8.69   5
   5   4 -16    8.55    9.36   5
  -5  -4 -16   -3.14    7.70   1
   5   4  16   -7.81    5.97   3
   5  -4  16    6.77    9.30   6
   0   5  16    9.62    5.43   3
   0   5  16   -2.18    5.70   5
   0  -5  16   10.14    6.04   6
   0   5 -16   -0.85    5.68   5
   1   5  16  124.30    9.72   5
  -1   5  16  137.83    9.31   3
   1  -5  16  102.36    9.10   6
   1   5  16  107.92    8.85   3
  -1  -5  16  117.93    8.58   6
  -1   5  16  107.25    9.31   5
   1   5 -16  104.09    9.00   5
  -1   5 -16  128.70    9.01   5
   2   5 -16  133.60   10.86   5
   2   5  16  140.62   10.43   3
  -2   5 -16  147.83    9.89   5
  -2   5  16  127.55   10.23   5
   2   5  16  160.80   11.21   5
   2  -5  16  119.09   10.58   6
   3   5 -16   23.74    7.79   5
   3   5  16   31.16    6.28   3
  -3   5 -16   15.17    5.46   5
  -3   5  16   13.06    7.41   5
   3  -5  16   22.16    7.64   6
   3   5  16   23.19    6.86   5
   4  -5  16    9.95    7.85   6
   4   5 -16    6.78    7.44   5
   4   5  16   -1.22    6.01   3
  -4   5  16    3.45    7.74   5
  -5   5  16   -6.94    8.80   5
  -5  -5 -16    4.81    8.09   1
   5   5 -16    7.89   10.26   5
   5   5  16    1.17    6.74   3
   0   6 -16   47.41    6.98   5
   0   6  16   54.51    8.26   5
   0  -6  16   60.06    7.82   6
   0   6  16   61.04    7.67   3
  -1   6 -16   83.57    8.29   5
  -1   6  16   85.75    8.88   5
  -1   6  16   96.63    8.65   3
   1   6  16   85.68    9.31   5
   1   6  16   89.51    8.33   3
   1  -6  16   87.19    8.81   6
   1   6 -16  103.65    9.26   5
   2   6  16   40.39    7.82   5
   2   6 -16   25.66    7.93   5
   2  -6  16   46.45    8.74   6
   2   6  16   44.37    7.06   3
  -2   6  16   40.41    7.50   5
  -2   6 -16   49.71    7.06   5
   3   6 -16  211.10   15.43   5
   3   6  16  232.30   14.55   3
   3  -6  16  260.80   16.59   6
   3   6  16  239.45   15.64   5
  -3   6  16  268.28   16.35   5
  -4   6  16   19.75    9.01   5
   4   6  16    5.59    6.62   3
   4   6 -16   20.72    9.14   5
   4  -6  16    8.98    8.99   6
   0   7  16   19.06    7.11   3
   0   7  16   15.48    7.80   5
   0   7 -16   21.60    6.89   5
   1   7  16   85.26    9.91   5
  -1   7 -16   87.89    8.85   5
   1  -7  16   63.26    9.67   6
   1   7 -16   87.96    8.74   5
  -1   7  16   78.66    9.33   5
   1   7  16   90.21    8.53   3
  -2   7 -16    9.83    6.46   5
  -2   7  16    7.12    7.27   5
   2   7 -16    7.41    7.13   5
   2   7  16    7.54    6.51   3
   2   7  16    6.96    7.67   5
   2  -7  16   -0.26    7.59   6
   3  -7  16   87.00   11.30   6
   3   7  16   84.00   10.18   5
  -3   7  16   78.16   10.62   5
   3   7 -16   74.78   10.82   5
   3   7  16   91.22    9.03   3
   4   7  16   66.58    8.95   3
   4   7 -16   51.54   10.23   5
  -4   7  16   65.43    9.90   5
   0   8 -16   18.87    7.68   5
   0   8  16   22.14    7.94   5
   1   8  16  138.38   12.13   5
  -1   8  16  127.84   11.55   5
   1   8  16  132.76   11.25   3
  -1   8 -16  135.95   11.03   5
   1   8 -16  136.67   11.29   5
  -2   8 -16   97.84    9.75   5
  -2   8  16   90.29   10.48   5
   2   8  16  111.17   10.18   3
   2   8  16  128.58   10.63   5
   2   8 -16   68.79    9.79   5
   3   8  16    5.43    7.46   3
   3   8 -16    3.99    8.15   5
  -3   8  16   -4.03    8.83   5
   0   9  16  270.27   18.43   5
   0   9 -16  254.57   17.25   5
   1   9  16   34.89    8.97   5
   1   9 -16   36.31    8.58   5
  -1   9 -16   39.61    8.75   5
  -1   9  16   21.25    8.74   5
   2   9  16  159.54   14.20   5
   2   9 -16  141.28   12.82   5
  -2   9  16  154.73   13.31   5
  -2   9 -16  158.46   12.32   5
   3   9 -16   74.37   12.09   5
  -3   9  16   60.70   11.60   5
   0  10  16   99.34   11.92   5
   0  10 -16  111.66   12.21   5
  -1  10 -16   17.83    8.55   5
   1  10  16   31.53   10.97   5
   1  10 -16   26.93   10.35   5
  -1  10  16   29.26    9.83   5
   2  10  16   55.95   12.03   5
  -2  10 -16   44.57   10.10   5
   2  10  16   55.31   10.91   4
  -2  10  16   56.98   11.80   5
   2  10 -16   44.23   11.02   5
   0   0  17    7.33    4.46   2
   1   0  17  576.12   26.35   5
   1   0 -17  565.46   26.67   5
  -1   0  17  558.84   24.88   2
   2   0 -17  342.90   17.75   5
   2   0  17  325.50   16.62   5
  -2   0  17  343.81   16.29   2
  -2   0 -17  330.23   16.64   1
  -3   0  17   56.23    7.46   5
  -3   0 -17   58.84    7.22   1
   3   0 -17   62.39    7.49   5
  -4   0  17   20.15    7.35   5
  -4   0 -17   11.63    6.18   1
  -5   0  17   12.67    8.61   5
  -5   0 -17    9.83    7.78   1
   0   1 -17  143.69   10.36   5
   0   1  17  141.94   10.12   5
   0   1  17  146.53    9.35   2
   1   1  17  197.32   11.23   2
  -1   1 -17  220.26   11.42   1
  -1  -1  17  221.41   12.00   2
   1   1  17  194.05   12.17   5
  -1   1  17  229.88   12.02   2
   1   1 -17  233.01   12.87   5
  -2   1  17  125.15    7.90   2
  -2   1 -17   87.54    7.47   1
  -2   1  17  108.69    8.74   5
   2   1  17   94.96    7.96   5
   2   1 -17   89.66    8.41   5
  -2  -1  17   99.98    7.84   2
  -3  -1 -17  138.03    9.52   1
   3   1 -17  111.39    9.61   5
   3   1  17  134.16    9.68   5
  -3   1  17  109.97    9.76   5
  -3   1 -17  138.91    9.55   1
  -4   1  17   13.13    6.79   5
  -4  -1 -17    4.82    6.02   1
   4   1 -17    5.81    7.25   5
  -4   1 -17    4.33    6.26   1
  -5  -1  17   79.05   10.20   5
  -5  -1 -17   69.90    9.58   1
  -5   1 -17   74.77    9.90   1
   5  -1  17  108.69   11.53   6
  -5   1  17   73.09   10.29   5
   0   2 -17  406.71   20.07   5
   0   2  17  398.27   20.05   5
   0   2  17  400.61   18.59   2
   0   2 -17  400.24   17.84   1
  -1   2 -17   61.91    6.01   5
   1   2  17   61.81    7.22   5
  -1   2  17   62.87    7.49   5
   1   2  17   71.16    6.30   2
  -1   2 -17   78.27    5.70   1
  -1  -2  17   72.33    6.53   6
  -1   2  17   64.48    6.55   2
   1   2 -17   67.74    7.17   5
  -2   2 -17  219.45   12.16   1
  -2   2  17  204.81   14.00   5
   2   2  17  199.04   12.44   5
   2   2  17  212.97   11.56   2
  -2  -2  17  231.44   11.51   6
  -2   2  17  220.79   13.05   3
  -2  -2  17  219.28   12.67   2
   2   2 -17  209.69   13.82   5
   3   2  17  113.21    8.19   5
  -3   2 -17  102.68    8.63   1
   3   2  17   89.35    6.92   2
  -3   2  17   90.45    8.86   5
   3   2 -17   84.59    8.78   5
   4   2 -17   34.67    7.75   5
  -4   2 -17   51.10    8.03   1
  -4   2  17   25.67    7.88   5
  -4  -2 -17   34.68    7.13   1
   4   2  17   54.01    5.53   2
   4  -2  17   39.03    8.13   6
  -5   2 -17   16.14    9.29   1
   5  -2  17    6.65    8.79   6
  -5  -2 -17    0.86    7.16   1
   5   2  17   10.17    5.01   2
   5   2 -17    9.00    9.02   5
  -5   2  17    8.71    8.85   5
   0   3  17  876.61   39.61   5
   0   3 -17  885.11   39.45   5
   0   3  17  854.80   36.96   2
   0  -3  17  895.28   39.47   6
   1   3  17   88.53    7.87   5
  -1  -3  17   84.08    7.39   6
  -1   3  17   94.68    8.49   5
   1   3 -17  104.30    8.32   5
  -1   3 -17   96.20    7.59   5
   1  -3  17   89.53    8.02   6
  -1   3 -17   95.47    6.82   1
   1   3  17   84.91    7.24   2
  -2   3  17  400.30   22.00   5
  -2   3  17  408.44   21.88   3
   2   3  17  451.04   19.77   2
   2   3  17  475.91   21.51   5
   2   3 -17  397.88   21.98   5
  -2   3 -17  457.39   20.83   5
   2  -3  17  396.13   21.93   6
  -2   3 -17  464.43   20.95   1
  -2  -3  17  463.13   20.40   2
  -2  -3  17  451.44   20.45   6
   3   3  17    2.10    5.92   5
   3   3 -17   -1.12    6.74   5
  -3   3  17   -3.71    5.84   5
   3  -3  17    3.24    6.53   6
  -3   3 -17    9.41    6.19   1
   3   3  17    4.14    4.56   2
  -4   3  17  220.11   14.76   5
   4   3  17  197.84   11.14   2
  -4  -3 -17  205.12   14.52   1
  -4   3 -17  208.82   14.28   1
   4   3 -17  166.03   13.11   5
   4  -3  17  219.00   15.67   6
   5   3 -17   10.76    9.46   5
  -5  -3 -17   10.38    8.62   1
   5  -3  17    2.88    9.00   6
  -5   3  17   -2.60    8.73   5
   5   3  17    5.84    5.28   2
   0   4  17   10.79    5.82   5
   0   4  17   13.23    5.72   3
   0   4 -17    9.65    5.18   5
   0  -4  17    4.32    5.65   6
   1   4  17   84.83    8.32   5
  -1   4 -17   75.50    7.49   5
   1   4 -17   86.99    8.06   5
   1  -4  17   84.56    8.08   6
  -1   4  17  101.21    8.16   3
  -1   4  17   74.54    8.33   5
  -1  -4  17   87.00    7.31   6
   1   4  17   84.45    7.17   2
   2   4 -17  132.43    9.92   5
  -2   4  17  120.77    9.99   5
   2   4  17  123.07    9.68   5
   2  -4  17  123.19   10.06   6
   2   4  17  123.46    8.68   2
  -2   4 -17  134.11    9.57   5
  -3   4  17   47.73    8.46   5
   3  -4  17   47.12    8.16   6
   3   4 -17   53.10    7.78   5
  -3   4 -17   57.01    6.17   5
   3   4  17   44.79    6.06   2
   3   4  17   46.80    7.12   5
   4   4 -17   76.81   10.01   5
  -4   4  17   78.70    9.77   5
   4  -4  17   61.48    9.61   6
   4   4  17   74.33    7.27   2
  -5   4  17   42.79   10.10   5
   5   4 -17   49.20   10.96   5
  -5  -4 -17   47.45    9.94   1
   0  -5  17  186.50   12.06   6
   0   5 -17  189.65   12.09   5
   0   5  17  163.39   12.35   5
   0   5  17  205.90   12.49   3
  -1  -5  17  359.74   18.33   6
  -1   5 -17  345.17   18.20   5
   1  -5  17  348.47   18.76   6
   1   5  17  356.82   18.63   5
   1   5 -17  356.52   18.74   5
  -1   5  17  332.83   18.43   3
   1   5  17  358.31   18.37   3
  -2   5  17   13.48    7.15   5
  -2   5 -17   11.32    5.79   5
   2  -5  17   28.99    7.84   6
   2   5  17   14.74    5.67   3
   2   5  17   12.51    6.84   5
   2   5 -17   14.35    6.54   5
  -3   5  17  490.07   24.51   5
   3  -5  17  446.37   24.89   6
   3   5  17  463.58   22.99   3
   3   5 -17  459.01   24.51   5
   3   5  17  459.64   23.35   5
   4   5 -17    5.94    7.87   5
   4  -5  17   -5.86    7.93   6
  -4   5  17    4.55    8.34   5
   4   5  17   -0.70    6.21   3
   5   5 -17  156.95   14.20   5
  -5  -5 -17  151.99   14.33   1
   5   5  17  187.63   12.78   3
  -5   5  17  177.06   14.54   5
   0   6  17    0.72    5.93   3
   0   6  17  -13.44    6.12   5
   0  -6  17   -6.10    6.37   6
   0   6 -17   -7.76    6.04   5
   1   6  17   26.88    6.78   3
   1  -6  17   31.11    7.28   6
   1   6  17   30.22    8.02   5
  -1   6  17   34.57    7.88   5
  -1   6  17   32.36    6.95   3
  -1   6 -17   32.61    6.24   5
   1   6 -17   40.26    6.91   5
   2   6  17   88.93    9.42   5
   2   6 -17   67.88    8.68   5
   2  -6  17   65.23    9.67   6
  -2   6 -17   78.57    8.08   5
  -2   6  17   70.62    9.50   5
   2   6  17   69.54    8.02   3
   3   6  17   77.06    8.56   3
  -3   6  17   68.69    9.12   5
   3   6  17   84.15   10.06   5
   3   6 -17   63.17    9.41   5
   3  -6  17   71.67   10.92   6
   4   6  17   52.35    8.26   3
  -4   6  17   38.11    9.28   5
   4   6 -17   48.07    9.81   5
   0   7 -17  210.47   13.35   5
   0   7  17  201.36   13.62   3
   0   7  17  168.99   13.64   5
   1  -7  17   64.08    9.01   6
   1   7  17   53.41    8.17   3
  -1   7 -17   74.80    8.64   5
   1   7 -17   59.51    8.26   5
   1   7  17   79.56    9.72   5
  -1   7  17   83.51   10.08   5
  -2   7 -17  323.77   17.43   5
   2   7 -17  311.79   19.06   5
  -2   7  17  297.99   19.05   5
   2   7  17  300.97   17.78   3
   2  -7  17  277.58   18.75   6
   2   7  17  333.53   18.77   5
  -3   7  17   10.02    8.16   5
   3   7 -17    9.85    8.89   5
   3   7  17   15.20    7.36   3
   3  -7  17    6.35    9.56   6
   4   7  17  183.68   13.68   3
   4   7 -17  155.68   15.06   5
  -4   7  17  204.36   15.63   5
   0   8 -17   16.05    7.65   5
   0   8  17   31.16    8.48   5
   0   8  17   17.65    8.15   3
   1   8  17   16.56    7.67   3
  -1   8 -17   24.12    7.80   5
  -1   8  17   22.04    8.80   5
   1   8 -17   27.44    7.52   5
   1   8  17   14.29    8.63   5
   2   8  17   48.40    9.26   3
   2   8 -17   42.30    9.76   5
  -2   8  17   48.68   10.31   5
  -2   8 -17   47.65    8.52   5
   2   8  17   39.35    8.93   5
  -3   8  17    3.83    9.66   5
   3   8  17    0.69    8.28   3
   3   8 -17    1.32    9.67   5
   0   9 -17   -0.50    8.31   5
   0   9  17   -2.80    9.05   5
   1   9 -17   84.70   11.25   5
   1   9  17   92.85   11.47   5
  -1   9  17  109.69   11.61   5
  -1   9 -17  110.59   10.99   5
  -2   9 -17    8.34    8.28   5
   2   9  17    6.22   10.08   5
  -2   9  17   16.75   10.00   5
   2   9 -17   10.84    9.55   5
   0  10 -17   25.05    9.84   5
   0  10  17   19.14    9.63   5
   1  10 -17    1.30    8.76   5
  -1  10  17   15.29    9.27   5
   1  10  17    2.35    9.53   5
  -1  10 -17   -2.41    8.98   5
   0   0  18   62.49    6.26   2
  -1   0  18   36.80    5.46   2
   1   0  18   31.43    5.89   5
   2   0 -18   84.37    7.92   5
  -2   0 -18   83.15    7.30   1
  -2   0  18   87.45    7.47   2
   2   0  18   70.89    6.90   5
  -3   0  18   28.53    6.84   5
  -3   0 -18   29.42    6.00   1
  -4   0  18   38.00    8.32   5
  -4   0 -18   29.12    6.95   1
  -5   0  18   -2.97    8.60   5
  -5   0 -18   13.32    8.07   1
   0   1 -18  145.49    9.92   5
   0   1  18  132.74    9.97   5
   0   1  18  132.15    9.33   2
  -1   1  18   69.68    6.84   2
  -1   1 -18   67.35    6.23   1
   1   1  18   52.41    6.37   2
  -1   1  18   86.78    8.22   5
   1   1  18   59.23    6.72   5
   1   1 -18   79.24    7.86   5
  -1  -1  18   88.06    7.14   2
  -2   1  18   80.98    7.74   2
   2   1 -18   98.52    8.42   5
  -2  -1  18   96.08    7.75   2
   2   1  18   92.09    7.88   5
  -2   1 -18   84.42    7.24   1
  -2   1  18   91.72    9.04   5
   3   1 -18   74.23    8.26   5
  -3   1 -18   84.42    8.05   1
  -3  -1 -18   71.98    8.16   1
  -3   1  18   72.89    8.37   5
  -4   1  18    3.88    7.71   5
  -4  -1 -18   -0.15    5.96   1
  -4   1 -18   -5.10    5.91   1
   4   1 -18    4.36    7.57   5
  -5  -1 -18    6.20    7.68   1
  -5   1  18    6.08    8.84   5
  -5   1 -18    6.81    8.62   1
  -5  -1  18    8.31    8.64   5
   5  -1  18    7.22    9.13   6
   0   2 -18  290.17   13.26   1
   0   2  18  283.58   16.10   5
   0   2 -18  253.12   15.06   5
   0   2  18  303.98   14.58   2
   1   2  18  317.16   15.60   2
  -1   2 -18  305.19   16.61   5
  -1   2 -18  329.93   15.63   1
  -1   2  18  333.98   15.98   2
  -1   2  18  347.98   18.14   5
   1   2  18  302.02   16.68   5
  -1  -2  18  315.08   16.22   6
   1   2 -18  346.08   17.72   5
   2   2 -18   95.18    9.18   5
   2   2  18  116.62    8.28   5
   2   2  18   94.26    7.17   2
  -2  -2  18  105.01    8.18   2
  -2   2  18   92.48    8.75   5
  -2  -2  18   84.07    6.79   6
  -2   2 -18   82.51    7.34   1
   3   2  18   56.85    6.04   2
  -3   2 -18   50.88    7.21   1
  -3   2  18   68.76    8.63   5
   3   2 -18   49.71    7.62   5
   4   2 -18   78.50   10.02   5
   4   2  18   90.48    6.87   2
  -4   2  18   84.30    9.70   5
  -4  -2 -18   71.09    8.89   1
   4  -2  18   93.54   10.64   6
  -4   2 -18   88.55    9.53   1
  -5   2 -18   83.01   11.51   1
  -5   2  18   65.49   10.43   5
  -5  -2 -18   63.77   10.47   1
   5  -2  18   79.24   12.44   6
   5   2  18   91.67    7.22   2
   5   2 -18   71.47   11.23   5
   0   3 -18   50.63    6.44   5
   0  -3  18   48.82    6.87   6
   0   3  18   56.15    7.53   5
   0   3  18   48.99    6.35   2
   1   3  18  156.31   10.26   2
  -1   3 -18  172.87    9.99   1
   1  -3  18  184.03   12.23   6
   1   3 -18  181.42   11.68   5
  -1   3  18  192.85   12.23   5
  -1  -3  18  169.64   10.73   6
  -1   3 -18  166.53   11.19   5
   1   3  18  169.59   11.98   5
  -2   3 -18   28.14    5.93   1
   2   3  18   24.00    6.30   5
   2  -3  18   23.32    6.29   6
   2   3 -18   27.58    7.06   5
  -2   3  18   21.42    7.22   5
  -2  -3  18   28.87    6.06   2
   2   3  18   26.89    5.55   2
  -2   3 -18   29.87    5.59   5
   3  -3  18  100.89   10.08   6
   3   3  18   97.84    7.33   2
  -3   3  18   93.81    9.32   5
  -3   3 -18   88.69    8.75   1
   3   3 -18   91.83    9.11   5
  -4  -3 -18   65.15    8.66   1
   4  -3  18   77.96    9.88   6
   4   3 -18   80.39   10.11   5
   4   3  18   51.56    6.52   2
  -4   3  18   71.25    9.79   5
  -4   3 -18   51.52    9.74   1
   5   3  18   22.71    5.95   2
  -5  -3 -18   32.41    8.94   1
  -5   3  18   18.58    9.90   5
   5   3 -18   13.75    9.12   5
   0  -4  18  528.26   25.35   6
   0   4  18  534.69   25.88   5
   0   4 -18  513.14   25.19   5
   1   4  18  220.00   14.03   5
  -1   4  18  212.26   14.04   5
  -1   4  18  232.65   13.66   3
   1   4  18  226.64   12.39   2
  -1  -4  18  218.83   13.22   6
   1   4 -18  237.28   13.77   5
  -1   4 -18  219.05   13.34   5
   1  -4  18  212.93   13.59   6
   2   4  18  220.47   14.03   5
  -2   4 -18  227.96   13.34   5
   2   4  18  240.73   12.43   2
   2   4 -18  219.21   14.32   5
   2  -4  18  222.57   14.62   6
  -2   4  18  240.45   14.64   5
   3   4 -18  147.87   11.68   5
   3  -4  18  151.50   11.85   6
   3   4  18  137.34    9.76   2
  -3   4  18  167.24   12.33   5
  -4   4  18  203.52   14.63   5
   4   4  18  212.81   12.25   2
   4   4 -18  191.43   14.26   5
   4  -4  18  212.05   15.62   6
  -5   4  18   61.84   10.90   5
   5   4 -18   67.12   11.68   5
  -5  -4 -18   31.60    9.32   1
   0   5  18   46.45    7.52   5
   0  -5  18   64.67    7.83   6
   0   5  18   53.70    7.27   3
   0   5 -18   53.19    7.01   5
  -1   5 -18   33.72    6.62   5
  -1   5  18   32.12    7.02   3
   1   5 -18   29.68    6.64   5
   1  -5  18   27.55    7.64   6
   1   5  18   36.38    6.60   3
  -1   5  18   31.37    7.73   5
  -1  -5  18   35.27    7.00   6
   1   5  18   41.48    8.27   5
   2   5  18   60.89    7.69   3
   2   5 -18   61.15    8.34   5
   2  -5  18   68.25    8.90   6
   2   5  18   70.92    8.78   5
  -2   5 -18   80.28    7.82   5
  -2   5  18   73.00    8.64   5
   3   5  18   48.61    6.98   3
   3   5 -18   48.17    8.53   5
  -3   5  18   53.76    8.50   5
   3  -5  18   46.22    9.72   6
  -4   5  18   28.29    9.25   5
   4   5 -18   26.31    8.79   5
   4   5  18   36.97    7.49   3
   4  -5  18   35.68   10.46   6
   0   6  18    0.13    7.17   5
   0  -6  18    2.00    6.92   6
   0   6 -18    6.23    5.96   5
   0   6  18    7.48    6.49   3
   1   6  18  393.12   21.33   5
  -1   6  18  399.72   22.07   5
   1   6 -18  391.71   21.57   5
   1  -6  18  428.20   21.75   6
   1   6  18  389.03   20.83   3
  -1   6 -18  404.80   20.91   5
   2  -6  18  114.30   10.91   6
  -2   6  18   90.55   10.67   5
   2   6  18  120.62    9.59   3
   2   6 -18  115.25   10.26   5
  -2   6 -18  104.28    9.28   5
   2   6  18   91.35   10.23   5
   3   6 -18  207.39   14.73   5
  -3   6  18  214.86   15.58   5
   3   6  18  183.03   13.03   3
   3  -6  18  191.10   14.73   6
  -4   6  18   61.13   10.22   5
   4   6  18   65.71    8.92   3
   4   6 -18   62.98   10.59   5
   0   7 -18   31.25    8.02   5
   0   7  18   25.83    7.86   5
   0   7  18   35.53    7.83   3
  -1   7  18   33.66    8.47   5
   1   7 -18   53.36    8.77   5
  -1   7 -18   48.44    8.02   5
   1   7  18   50.24    7.88   3
   1  -7  18   42.25    8.64   6
   1   7  18   35.33    8.12   5
  -2   7  18   18.28    8.83   5
   2   7  18   35.31    7.94   3
   2   7 -18   11.31    8.41   5
   2  -7  18   17.13    8.51   6
  -2   7 -18   18.41    7.10   5
   2   7  18   25.14    8.66   5
   3   7  18   35.88    8.29   3
  -3   7  18   26.76    9.95   5
   3  -7  18   40.71   10.23   6
   3   7 -18   25.99    8.92   5
   4   7 -18   17.84   11.01   5
   4   7  18    6.04    8.04   3
  -4   7  18    3.17   10.03   5
   0   8  18  181.46   14.53   5
   0   8 -18  188.36   13.67   5
   1   8  18    8.38    8.87   5
  -1   8 -18    9.35    7.84   5
   1   8  18   14.29    7.89   3
   1   8 -18   11.05    8.41   5
  -1   8  18   10.55    8.37   5
   2   8  18  151.31   12.63   3
   2   8 -18  135.51   13.11   5
   2   8  18  141.75   12.54   5
   2  -8  18  133.49   13.33   6
  -2   8 -18  138.20   12.14   5
  -2   8  18  128.48   12.57   5
  -3   8  18    1.55   10.41   5
   3   8 -18   11.44    9.15   5
   3   8  18   16.19    8.97   3
   0   9  18    3.36    8.67   5
   0   9 -18    2.98    8.75   5
  -1   9 -18    9.33    8.71   5
   1   9 -18   -8.17    8.00   5
   1   9  18   14.67   10.19   5
  -1   9  18   -1.42    8.76   5
  -2   9 -18   25.07    9.19   5
   2   9 -18   22.76   10.07   5
   2   9  18   22.74   10.73   5
  -2   9  18   32.31    9.63   5
   0  10  18   10.18    9.69   5
   0  10 -18   12.75    9.78   5
   0   0  19   -7.95    4.95   2
   1   0  19  149.73   10.30   5
  -1   0  19  160.00   10.34   2
  -2   0 -19   16.92    5.41   1
  -2   0  19   17.71    5.82   2
   2   0  19   19.43    5.64   5
  -3   0 -19  117.74    9.20   1
  -3   0  19  120.71    9.96   5
  -4   0 -19    4.30    7.00   1
  -4   0  19    0.42    7.60   5
  -5   0 -19    7.23    8.37   1
  -5   0  19    9.53    9.54   5
   0   1 -19   48.61    6.31   5
   0   1  19   46.96    6.70   5
   0   1  19   26.35    5.73   2
   1   1  19   36.98    6.63   5
  -1  -1  19   29.71    6.07   2
  -1   1  19   39.40    7.36   5
   1   1  19   31.87    5.62   2
  -1   1  19   53.28    6.30   2
  -1   1 -19   25.65    5.12   1
   1   1 -19   42.96    6.90   5
  -2  -1  19   18.16    5.78   2
   2   1 -19   19.46    6.25   5
   2  -1  19   14.11    5.43   5
   2   1  19   16.84    4.82   2
  -2   1  19   13.94    6.29   5
  -2   1 -19   17.98    5.05   1
   2   1  19   11.93    5.61   5
  -2   1  19    9.42    5.73   2
  -3  -1 -19   55.43    7.25   1
   3   1 -19   60.74    8.44   5
  -3   1  19   52.33    8.33   5
  -3   1 -19   50.93    6.85   1
  -4  -1 -19    1.64    6.38   1
  -4   1 -19    3.02    7.27   1
   4   1 -19   -7.35    7.74   5
  -4   1  19   -2.77    7.83   5
  -5  -1 -19   39.36    9.66   1
  -5  -1  19   35.45   10.17   5
  -5   1  19   30.97    9.78   5
  -5   1 -19   44.97   10.01   1
   0   2 -19  499.55   21.88   1
   0   2  19  504.79   22.56   2
   0   2  19  488.28   24.19   5
   0   2 -19  491.28   23.89   5
   1   2  19    6.47    4.99   2
  -1   2 -19   10.17    4.30   1
  -1   2  19   11.34    5.33   2
   1   2  19    9.24    6.02   5
   1   2 -19    1.52    5.79   5
  -1   2  19   14.65    6.14   5
  -1   2 -19    2.93    5.16   5
  -1  -2  19    4.41    5.21   6
  -2   2 -19   81.88    7.24   1
  -2  -2  19   71.13    7.95   2
   2   2  19   72.50    7.61   5
   2   2 -19   67.68    7.95   5
   2   2  19   77.98    6.82   2
  -2   2  19   70.90    8.41   5
   3   2  19   15.92    5.21   2
  -3   2  19    5.88    6.69   5
   3   2 -19   17.89    7.45   5
  -3   2 -19   20.61    6.43   1
  -4   2 -19    9.39    7.50   1
   4  -2  19   17.29    8.72   6
  -4  -2 -19   29.71    7.31   1
  -4   2  19    5.12    8.14   5
   4   2 -19   19.18    8.47   5
   4   2  19   15.07    5.41   2
  -5   2 -19    8.27    9.79   1
   5   2 -19   13.80   10.13   5
   5   2  19    8.37    5.89   2
  -5   2  19   13.79    9.66   5
  -5  -2 -19   21.11    8.53   1
   0   3  19  356.96   17.70   2
   0   3  19  383.75   19.23   5
   0   3 -19  366.42   18.75   5
   0  -3  19  360.68   18.65   6
   1   3  19    6.27    5.52   5
   1  -3  19    0.75    6.03   6
  -1   3  19   -6.28    5.59   5
   1   3 -19    3.48    5.56   5
  -1   3 -19   -0.88    4.26   1
  -1   3  19    2.85    5.86   2
  -1   3 -19   -7.26    5.36   5
  -1  -3  19    2.12    5.49   6
   1   3  19   -2.31    4.92   2
   2   3  19  192.12   12.60   5
   2   3  19  191.80   11.30   2
  -2  -3  19  181.61   12.11   2
   2  -3  19  189.53   12.96   6
  -2   3 -19  192.80   11.46   5
  -2   3  19  180.90   13.11   5
  -2   3 -19  192.65   12.15   1
   2   3 -19  189.21   12.87   5
  -3   3  19    7.95    7.64   5
  -3   3 -19    6.79    6.44   1
   3   3  19    9.60    5.30   2
   3  -3  19    9.54    6.98   6
   3   3 -19    6.05    6.95   5
   4  -3  19  203.88   14.83   6
  -4  -3 -19  165.78   12.88   1
   4   3  19  187.56   11.19   2
   4   3 -19  184.78   14.28   5
  -4   3  19  171.45   13.15   5
  -4   3 -19  178.71   13.85   1
  -5   3  19    7.22    9.91   5
   5   3 -19   10.85   10.28   5
  -5  -3 -19   18.54    8.97   1
   5   3  19    1.05    5.85   2
   0   4  19    1.25    6.56   5
   0   4 -19   -5.60    5.99   5
   0  -4  19   -4.30    5.33   6
   1  -4  19  206.10   13.47   6
  -1  -4  19  212.54   13.02   6
  -1   4 -19  192.02   12.93   5
   1   4  19  184.68   13.06   5
   1   4 -19  199.34   13.63   5
  -1   4  19  224.28   13.49   3
  -1   4  19  215.83   14.61   5
   1   4  19  221.18   12.16   2
   2   4 -19   52.48    8.19   5
   2   4  19   37.41    6.09   2
   2  -4  19   26.57    8.28   6
   2   4  19   47.22    7.66   5
  -2   4 -19   41.76    6.76   5
  -2   4  19   49.03    8.43   5
  -3   4  19    7.86    7.27   5
   3  -4  19   11.57    8.27   6
   3   4 -19   16.38    7.15   5
   3   4  19    7.18    5.56   2
   4   4  19   31.37    6.51   2
   4   4 -19   29.59    9.63   5
   4  -4  19   37.78    9.41   6
  -4   4  19   42.17    9.54   5
  -5   4  19   31.08   10.80   5
   5   4 -19   46.41   11.84   5
  -5  -4 -19   48.08   10.54   1
   0   5  19   27.42    7.00   5
   0   5 -19   22.02    6.27   5
   0  -5  19   14.92    6.92   6
   0   5  19   21.15    7.00   3
   1   5  19  396.94   21.31   3
  -1  -5  19  414.91   20.95   6
  -1   5  19  456.68   22.12   3
   1   5 -19  389.67   21.42   5
   1   5  19  399.05   21.91   5
  -1   5 -19  425.94   21.17   5
  -1   5  19  404.73   21.99   5
   1  -5  19  432.76   22.40   6
   2   5  19   53.28    7.10   3
  -2   5 -19   38.56    6.73   5
  -2   5  19   32.38    8.21   5
   2   5 -19   40.87    7.83   5
   2  -5  19   42.56    8.48   6
   2   5  19   55.14    7.74   5
  -3   5  19  396.77   21.86   5
   3  -5  19  372.18   22.30   6
   3   5  19  379.90   19.66   3
   3   5 -19  357.76   21.54   5
  -4   5  19   69.76   10.62   5
   4   5 -19   51.75   10.09   5
   4   5  19   42.57    7.90   3
   0   6 -19  206.34   13.85   5
   0   6  19  235.14   14.76   3
   0   6  19  212.38   14.71   5
   0  -6  19  214.70   14.83   6
  -1   6  19   13.12    7.33   5
   1  -6  19   18.72    8.18   6
  -1   6 -19   17.44    7.06   5
   1   6  19   20.55    6.99   3
   1   6 -19   12.22    6.85   5
   1   6  19   18.44    8.01   5
   2  -6  19   77.73   10.14   6
   2   6 -19  101.17   10.59   5
   2   6  19   84.43    9.07   3
  -2   6  19   77.62    9.82   5
  -2   6 -19   86.09    8.87   5
   2   6  19   88.37    9.43   5
  -3   6  19   26.73    9.33   5
   3   6 -19   29.71    8.82   5
   3  -6  19    6.00    8.67   6
   3   6  19   16.68    7.12   3
  -4   6  19   16.58    9.90   5
   4   6 -19   -5.59    8.95   5
   4   6  19   11.47    7.70   3
   0   7 -19  161.41   12.30   5
   0   7  19  127.40   11.99   5
   0   7  19  154.61   11.71   3
   1   7  19   79.15   10.58   5
   1   7 -19   54.70    8.90   5
  -1   7  19   87.73   10.22   5
   1  -7  19   76.56   10.78   6
  -1   7 -19   78.72    9.36   5
   1   7  19   76.34    9.05   3
   2   7  19  119.56   11.34   3
   2   7  19  134.87   12.26   5
   2  -7  19  121.25   13.02   6
  -2   7  19  113.61   12.34   5
   2   7 -19  128.95   11.62   5
  -2   7 -19  121.09   10.61   5
  -3   7  19   66.98   10.49   5
   3   7 -19   70.77   11.36   5
   3   7  19   62.44    9.88   3
   0   8 -19   14.22    7.62   5
   0   8  19   10.78    9.40   5
   1   8  19   37.10   10.05   5
   1   8 -19   37.65    8.85   5
  -1   8  19   43.60    9.84   5
  -1   8 -19   46.79    9.20   5
   1   8  19   37.00    9.24   3
   2   8 -19   45.70    9.39   5
   2   8  19   40.66    9.28   3
  -2   8  19   31.30    9.45   5
  -2   8 -19   49.77    9.70   5
   2   8  19   46.12   10.73   5
   2  -8  19   30.89   11.84   6
   3   8  19    3.31    8.39   3
  -3   8  19    3.29   10.37   5
   3   8 -19    6.83    9.32   5
   0   9 -19    3.54    8.17   5
   0   9  19  -10.94    8.78   5
   1   9 -19   48.31   10.49   5
   1   9  19   14.15    9.69   5
  -1   9  19   49.18   11.24   5
  -1   9 -19   30.57    8.99   5
   2   9  19    0.82    9.12   3
  -2   9 -19    0.14    9.04   5
   2   9  19   10.12   10.70   5
   2   9 -19    4.33   10.11   5
  -2   9  19   -4.01    9.52   5
   0   0  20   18.90    6.05   5
   0   0  20   23.69    5.62   2
  -1   0  20   47.76    6.62   2
   1   0  20   42.15    6.76   5
  -2   0  20   10.77    5.97   2
  -2   0  20    8.74    6.96   5
   2   0  20    7.90    5.74   5
  -2   0 -20    2.69    5.42   1
  -3   0 -20    5.79    5.60   1
  -3   0  20    2.07    7.11   5
  -4   0 -20   90.01    9.32   1
  -4   0  20   86.24   10.55   5
  -5   0  20   -4.84    9.76   5
  -5   0 -20    2.93    9.25   1
   0   1  20  395.17   20.28   5
   0   1 -20  397.42   19.99   5
   0   1  20  401.51   18.83   2
  -1  -1  20  310.39   15.47   2
  -1   1  20  319.04   17.78   5
  -1   1  20  305.75   15.78   2
  -1   1 -20  326.89   15.52   1
   1   1  20  318.33   16.99   5
   1   1 -20  265.53   16.61   5
  -2   1 -20  210.47   12.98   1
   2  -1  20  238.00   13.84   5
  -2  -1  20  241.91   13.44   2
   2   1  20  232.69   13.72   5
   2   1  20  233.44   12.34   2
   2   1 -20  238.07   14.54   5
  -2   1  20  230.58   14.73   5
   3   1 -20  150.03   11.70   5
  -3   1  20  162.33   11.87   5
  -3  -1 -20  160.80   11.48   1
  -3   1 -20  151.41   11.03   1
  -4   1  20   95.73   10.42   5
  -4  -1  20  101.00   11.02   5
   4   1 -20   86.90   10.85   5
  -4   1 -20   87.84    9.63   1
  -4  -1 -20   92.69    9.63   1
  -5  -1 -20   50.96    9.45   1
  -5   1  20   46.99   10.85   5
  -5   1 -20   43.33    9.65   1
  -5  -1  20   32.02   10.52   5
   5   1  20   31.21    6.11   2
   0   2 -20  158.33   11.31   5
   0   2  20  153.32   10.34   2
   0   2  20  146.69   10.65   5
  -1   2  20   44.47    6.58   2
  -1   2 -20   53.51    5.63   1
  -1  -2  20   48.92    6.55   2
  -1   2 -20   37.35    6.56   5
   1   2 -20   51.88    6.93   5
   1   2  20   47.03    6.19   2
  -1   2  20   55.73    7.53   5
  -1  -2  20   46.85    6.32   6
   1   2  20   48.96    7.44   5
  -2   2 -20  195.27   11.49   1
   2   2  20  175.31   12.12   5
  -2  -2  20  170.18   11.28   2
   2   2 -20  172.91   12.66   5
   2   2  20  183.34   10.98   2
  -2   2  20  181.67   13.11   5
   3   2 -20   93.08   10.43   5
   3  -2  20   90.86   10.20   6
   3   2  20  113.90    8.09   2
  -3   2 -20  109.42    9.31   1
  -3   2  20  121.07   10.51   5
  -4  -2 -20   35.30    8.02   1
   4   2 -20   41.63    8.89   5
   4   2  20   40.93    6.27   2
  -4   2 -20   41.41    8.64   1
   4  -2  20   26.69    8.92   6
  -4   2  20   24.74    8.28   5
   5   2  20   34.08    6.65   2
  -5  -2 -20   32.62    9.94   1
   5   2 -20   34.03   10.79   5
  -5  -2  20   40.20    9.68   5
  -5   2  20   46.11   10.76   5
  -5   2 -20   37.38   11.25   1
   0   3  20  200.46   12.98   5
   0   3 -20  209.20   12.54   5
   0  -3  20  194.71   12.30   6
   0   3  20  173.68   11.71   2
   1   3  20  291.84   14.96   2
  -1   3 -20  274.85   14.70   1
  -1   3  20  309.24   17.21   5
  -1   3 -20  267.76   16.07   5
   1   3 -20  296.06   17.04   5
   1  -3  20  301.86   17.09   6
   1   3  20  313.08   16.95   5
  -1  -3  20  295.35   15.80   6
  -1   3  20  321.70   15.86   2
  -2   3  20   83.55    9.83   5
   2   3 -20   81.14    8.90   5
   2   3  20   87.37    8.91   5
  -2   3 -20   91.73    8.12   5
  -2   3 -20   92.62    8.26   1
   2   3  20   90.38    7.37   2
   2  -3  20   87.68    9.70   6
   3  -3  20  101.98   10.14   6
  -3   3 -20   81.95    9.16   1
  -3   3  20  112.86   10.36   5
   3   3 -20  108.19   10.75   5
   3   3  20   89.65    7.87   2
   4  -3  20   43.99   10.43   6
   4   3  20   44.36    6.85   2
  -4   3  20   58.00    9.39   5
   4   3 -20   49.14    9.92   5
  -4  -3 -20   55.73    9.44   1
  -4   3 -20   54.76   10.42   1
  -5   3  20   24.77   10.92   5
   5   3  20   41.19    6.98   2
  -5  -3 -20   53.11   10.70   1
   5   3 -20   28.09   10.13   5
   0  -4  20   37.66    7.27   6
   0   4  20   45.79    8.15   5
   0   4 -20   47.61    6.84   5
   1   4  20  156.53   10.31   2
  -1   4  20  130.03   10.92   5
   1  -4  20  124.53   11.04   6
  -1   4 -20  143.89   10.17   5
   1   4 -20  127.81   10.84   5
  -1  -4  20  151.07   10.65   6
   1   4  20  137.10   10.45   5
  -1   4  20  120.18   10.38   3
   2   4  20  190.67   13.55   5
   2   4  20  181.49   11.47   2
  -2   4  20  206.60   14.00   5
  -2   4 -20  184.33   12.15   5
   2  -4  20  195.66   13.95   6
   3   4 -20   60.56    9.03   5
   3  -4  20   57.18    9.29   6
   3   4  20   64.91    7.12   2
  -3   4  20   57.73    9.95   5
  -4   4  20  168.95   13.42   5
   4   4  20  163.93   11.09   2
   4   4 -20  175.21   13.88   5
   0   5  20   39.96    7.91   5
   0  -5  20   48.62    7.98   6
   0   5 -20   53.15    7.47   5
   0   5  20   44.03    7.72   3
   1   5  20   -0.03    6.71   5
   1   5 -20    1.45    7.10   5
  -1   5  20    0.20    6.85   5
  -1   5  20   -2.89    7.25   3
  -1   5 -20    1.43    6.29   5
   1  -5  20   -2.35    7.57   6
   1   5  20   -4.15    6.40   3
  -1  -5  20  -11.78    6.12   6
  -2   5  20  102.11   10.27   5
  -2   5 -20  100.14    8.91   5
   2   5  20  109.02   10.44   5
   2   5  20   99.46    9.24   3
   2  -5  20  117.95   10.83   6
   2   5 -20  104.60   10.23   5
   3  -5  20   46.52    9.56   6
   3   5  20   34.51    7.21   3
   3   5 -20   40.63    9.72   5
  -3   5  20   45.98    9.51   5
  -4   5  20   35.03   10.34   5
   4   5 -20   30.57   10.52   5
   4   5  20   28.07    7.82   3
   0   6 -20  122.20   10.56   5
   0  -6  20  129.92   10.86   6
   0   6  20  141.53   11.02   3
   0   6  20  136.74   11.34   5
  -1   6 -20  106.23    9.82   5
   1   6  20  100.26   10.11   3
   1   6  20  102.95   10.26   5
   1  -6  20   88.09   10.84   6
   1   6 -20   98.25   10.41   5
  -1   6  20  111.37   11.37   5
  -2   6 -20   48.93    7.78   5
   2   6  20   44.22    7.99   3
  -2   6  20   33.78    8.77   5
   2   6 -20   54.54    9.52   5
   2   6  20   47.81    9.39   5
   2  -6  20   18.95    9.33   6
  -3   6  20  155.32   13.93   5
   3   6  20  150.32   11.92   3
   3   6 -20  161.38   14.00   5
   3  -6  20  161.85   14.14   6
   4   6 -20    0.54    9.48   5
  -4   6  20    3.25    9.82   5
   4   6  20    7.10    8.12   3
   0   7 -20   -5.77    7.84   5
   0   7  20    5.27    7.61   3
   0  -7  20   -9.93    8.56   6
   0   7  20    5.11    8.75   5
  -1   7 -20  132.62   11.69   5
   1   7  20  121.17   12.03   3
   1   7  20  162.43   13.52   5
   1   7 -20  173.17   13.20   5
   1  -7  20  165.88   12.98   6
  -1   7  20  167.86   13.76   5
  -2   7  20   13.66    8.66   5
   2   7  20   15.77    8.53   3
   2   7  20    9.62    9.19   5
   2  -7  20   13.50   10.04   6
  -2   7 -20   11.34    7.72   5
   2   7 -20   16.45    9.05   5
  -3   7  20   85.98   12.17   5
   3   7 -20   73.65   11.14   5
   3   7  20   73.25   10.35   3
   0   8 -20   24.46    9.19   5
   0   8  20   16.14    9.88   5
   1   8  20    2.20    8.56   3
   1   8  20    3.35    8.63   5
  -1   8 -20    7.10    8.55   5
  -1   8  20    5.17    8.84   5
   1   8 -20    4.28    8.97   5
  -2   8  20   97.55   12.87   5
   2   8 -20  110.26   12.56   5
   2   8  20   93.31   11.22   3
  -2   8 -20  105.30   11.11   5
   2   8  20   80.30   11.49   5
   0   9 -20  118.50   12.68   5
   0   9  20  121.06   13.19   5
   1   9 -20   27.10   10.16   5
   1   9  20   27.07   10.33   5
  -1   9 -20   23.37    9.74   5
  -1   9  20   18.95    9.98   5
   0   0  21    7.59    5.46   2
   0   0  21   -3.44    5.66   5
  -1   0  21  437.84   23.15   5
  -1   0  21  476.24   21.14   2
   1   0  21  428.35   22.26   5
  -2   0 -21    5.80    5.63   1
  -2   0  21    1.66    6.57   5
   2   0  21   -5.44    5.87   5
  -3   0 -21  770.42   36.52   1
  -3   0  21  826.16   37.82   5
  -4   0  21    3.82    7.78   5
  -4   0 -21   19.71    7.44   1
  -5   0 -21  261.14   17.98   1
  -5   0  21  250.05   18.31   5
   0   1 -21   18.10    4.40   1
   0   1  21   25.40    6.51   5
   0   1  21   22.13    6.21   2
   1   1  21    6.40    6.45   5
  -1   1  21    3.86    7.06   5
  -1   1  21    8.95    5.93   2
  -1   1 -21    5.30    4.85   1
  -1  -1  21    6.03    5.81   2
   1   1  21    8.22    5.38   2
   1   1 -21    7.79    5.82   5
  -2   1  21   11.60    7.03   5
   2   1  21   -0.91    5.17   2
   2   1 -21    9.90    6.50   5
   2   1  21   17.48    6.48   5
  -2   1 -21    0.22    5.27   1
   2  -1  21    8.74    5.86   5
  -3   1 -21   16.29    6.67   1
   3   1  21   19.94    5.67   2
   3   1 -21   11.36    7.91   5
  -3   1  21   14.37    7.99   5
  -3  -1 -21   11.50    6.18   1
  -4   1  21    9.48    8.03   5
  -4   1 -21   -1.66    7.91   1
   4   1  21    3.47    5.28   2
  -4  -1  21   -0.52    7.66   5
  -4  -1 -21    1.98    7.00   1
  -5  -1 -21   12.67    9.51   1
  -5  -1  21   26.64   10.59   5
   5   1  21   18.89    6.37   2
  -5   1  21   20.73   10.62   5
  -5   1 -21   15.36   10.11   1
   0   2  21  361.30   17.90   2
   0   2  21  359.14   19.41   5
   0   2 -21  376.87   19.14   5
  -1  -2  21   17.31    5.79   6
  -1  -2  21   13.88    6.02   2
  -1   2  21   27.26    6.04   2
  -1   2 -21   14.63    5.74   5
   1   2  21    0.96    6.45   5
  -1   2  21   30.69    7.70   5
   1   2 -21   10.63    6.10   5
  -1   2 -21   15.12    4.96   1
   1   2  21   15.98    5.58   2
   2   2  21  464.18   21.09   2
   2   2 -21  428.00   23.28   5
  -2   2 -21  460.00   21.95   1
  -2   2  21  438.51   23.68   5
   2   2  21  476.69   22.89   5
   3   2  21   24.83    5.99   2
   3  -2  21   17.58    8.04   6
   3   2 -21   25.59    8.25   5
  -3   2 -21   24.83    7.02   1
  -3   2  21   28.05    7.90   5
   4   2 -21  313.04   19.55   5
  -4   2 -21  299.32   18.73   1
  -4  -2 -21  299.96   18.28   1
   4   2  21  296.56   15.67   2
   4  -2  21  331.32   20.60   6
  -4   2  21  307.28   19.79   5
   0  -3  21   10.62    6.45   6
   0   3  21   13.14    5.71   2
   0   3  21   11.06    7.05   5
   0   3 -21   15.11    6.64   5
   1  -3  21   34.76    7.16   6
   1   3  21   42.75    6.36   2
   1   3 -21   29.78    6.86   5
  -1   3 -21   48.01    6.80   5
  -1   3  21   47.02    8.45   5
   1   3  21   33.52    6.96   5
  -1  -3  21   45.41    7.20   6
  -1   3  21   43.02    7.38   2
   2   3  21   69.13    7.36   2
   2  -3  21   50.44    8.21   6
  -2   3 -21   52.53    7.19   5
   2   3 -21   49.14    8.26   5
  -2   3  21   56.13    8.74   5
   2   3  21   71.98    8.47   5
  -2   3 -21   69.01    7.68   1
   3  -3  21    6.83    8.43   6
  -3   3 -21   -7.43    6.77   1
  -3   3  21   -4.38    7.34   5
   3   3  21   -1.18    5.63   2
   3   3 -21    5.24    7.58   5
   4   3  21   20.47    6.69   2
  -4   3  21   28.35    8.88   5
  -4   3 -21   32.45   10.14   1
   4   3 -21   20.35    8.91   5
  -4  -3 -21   33.68    8.48   1
   0   4  21   33.54    7.44   5
   0   4 -21   35.76    6.77   5
   0  -4  21   39.92    7.54   6
   1   4  21   77.61    8.79   5
   1  -4  21   90.13    9.86   6
   1   4  21   82.83    8.17   2
  -1  -4  21   85.70    8.93   6
   1   4 -21   95.36    9.63   5
  -1   4 -21   78.01    8.53   5
  -1   4  21  108.12    9.57   3
  -1   4  21   85.32    9.49   5
   2   4  21   -0.46    5.59   2
  -2   4  21    4.16    7.32   5
   2  -4  21    7.04    7.49   6
   2   4 -21    0.64    6.67   5
   2   4  21    5.84    6.62   5
  -2   4 -21   15.77    6.39   5
   3   4  21  169.80   10.84   2
   3   4 -21  148.43   12.75   5
  -3   4  21  152.75   13.47   5
   3  -4  21  180.12   13.63   6
   4   4  21   15.18    6.76   2
  -4   4  21   11.45    9.71   5
   4   4 -21   14.74   10.13   5
   0  -5  21    4.13    7.17   6
   0   5 -21    8.05    7.22   5
   0   5  21    1.56    6.94   5
   0   5  21   14.59    7.19   3
   1   5  21  131.84   11.47   5
   1   5  21  132.88   10.60   3
   1  -5  21  144.81   11.88   6
   1   5 -21  122.38   11.03   5
  -1   5  21  116.31   11.52   5
  -1  -5  21  108.23   10.50   6
  -1   5 -21  131.30   10.51   5
  -2   5  21   20.88    7.97   5
   2   5  21   20.76    7.62   5
   2   5 -21   27.42    8.66   5
  -2   5 -21   23.47    6.84   5
   2   5  21   18.84    7.44   3
   2  -5  21   21.44    8.32   6
  -3   5  21   68.45    9.98   5
   3   5 -21   68.75    9.92   5
   3  -5  21   41.50   10.91   6
   3   5  21   63.13    8.74   3
   4   5 -21   17.53   10.45   5
   4   5  21   13.86    7.62   3
  -4   5  21   22.05    9.47   5
   0   6 -21   -2.72    7.25   5
   0   6  21   11.38    7.69   3
   0  -6  21   -2.98    7.94   6
   0   6  21    3.04    7.73   5
   1   6  21  137.91   12.70   5
   1   6 -21  153.98   11.95   5
  -1   6 -21  148.67   11.52   5
  -1   6  21  129.00   12.20   5
   1   6  21  166.62   12.08   3
   1  -6  21  148.51   13.04   6
   2   6  21   66.79   10.19   5
   2  -6  21   44.16    9.88   6
  -2   6 -21   74.95    9.11   5
   2   6 -21   62.03    9.64   5
  -2   6  21   63.72    9.96   5
   2   6  21   60.09    9.40   3
  -3   6  21   46.84   10.77   5
   3   6 -21   39.05    9.70   5
   3   6  21   46.51    8.75   3
   0  -7  21   33.72    9.86   6
   0   7 -21   35.96    8.09   5
   0   7  21   30.52    9.25   5
   1   7 -21   41.70    8.90   5
  -1   7 -21   29.80    8.59   5
   1   7  21   51.97   10.33   5
   1   7  21   32.20    9.14   3
   1  -7  21   42.73   10.50   6
  -1   7  21   30.00    9.90   5
   2   7 -21   32.08   10.23   5
   2   7  21   42.59   10.60   5
   2   7  21   50.82    9.19   3
  -2   7  21   30.19    9.45   5
   2  -7  21   30.15   11.20   6
  -2   7 -21   46.35    9.43   5
   3   7  21    9.39    8.68   3
  -3   7  21   15.75    9.78   5
   3   7 -21   10.39   10.36   5
   0   8 -21  554.03   29.15   5
  -1   8 -21   34.89    9.48   5
   1   8  21   43.68   11.10   5
   1   8  21   49.80    9.96   3
  -1   8  21   28.19   10.78   5
   1   8 -21   45.02   10.48   5
   2   8 -21  154.23   14.32   5
  -2   8  21  147.01   13.92   5
   2   8  21  133.21   13.50   5
   2   8  21  136.13   13.10   3
  -2   8 -21  150.92   13.49   5
   0   9  21    1.75    9.46   5
   0   9 -21    0.72   10.11   5
   0   0  22  127.02   10.06   5
   0   0  22  137.40    9.57   2
   1   0  22    1.21    6.33   5
  -1   0  22    6.10    7.05   5
  -1   0  22   -0.46    6.09   2
   1   0  22    1.01    5.22   2
  -2   0 -22    8.73    5.82   1
  -2   0  22    5.00    6.91   5
   2   0  22    9.06    6.51   5
  -3   0 -22    7.62    6.48   1
  -3   0  22    2.24    7.01   5
  -4   0 -22   16.04    7.71   1
  -4   0  22    7.14    8.64   5
   0   1  22  147.46   11.09   5
   0   1  22  161.16   10.87   2
   0  -1  22  148.83   10.49   2
  -1  -1  22  362.17   18.49   2
   1   1  22  365.73   18.07   2
  -1   1  22  372.71   18.50   2
   1   1  22  374.11   20.00   5
  -1   1 -22  370.96   18.07   1
  -1   1  22  388.94   20.69   5
   1   1 -22  360.16   19.54   5
   2   1  22  258.15   13.20   2
   2   1  22  251.53   14.95   5
  -2   1 -22  248.55   13.92   1
   2  -1  22  230.50   14.41   5
   2   1 -22  240.35   15.74   5
  -2   1  22  205.44   15.30   5
  -3   1 -22  271.72   16.29   1
   3   1  22  272.72   14.56   2
  -3   1  22  296.71   18.40   5
   3   1 -22  284.44   17.46   5
  -3  -1 -22  286.15   16.80   1
  -4  -1 -22  173.60   12.94   1
  -4  -1  22  175.06   14.20   5
  -4   1 -22  169.69   13.57   1
   4   1  22  159.69   10.93   2
  -4   1  22  172.63   14.79   5
   0   2  22    8.01    6.01   2
   0   2 -22   -3.32    5.50   5
   0   2  22    5.88    6.43   5
  -1   2  22   45.97    8.00   5
  -1   2  22   52.66    7.25   2
   1   2  22   35.94    7.15   5
   1   2  22   51.41    6.76   2
  -1  -2  22   51.83    7.04   6
   1   2 -22   51.37    7.86   5
  -1  -2  22   46.77    7.27   2
  -2   2 -22   22.38    6.12   1
   2   2  22   24.79    6.27   2
  -2   2  22   18.14    7.35   5
   2   2 -22   15.58    7.65   5
   2   2  22   27.31    7.26   5
  -3   2 -22   14.00    7.12   1
   3   2  22   19.14    6.15   2
   3  -2  22   20.69    8.25   6
   3   2 -22   16.21    8.60   5
  -3   2  22    8.09    7.84   5
   4   2  22    9.17    6.29   2
  -4   2 -22    5.71    7.77   1
  -4   2  22    4.87    9.44   5
  -4  -2 -22   -4.10    7.95   1
   4   2 -22    4.20    9.51   5
   0   3  22  136.76    9.72   2
   0   3 -22  121.78    9.86   5
   0   3  22  122.36   10.47   5
   0  -3  22  126.73   10.36   6
  -1   3  22  111.51   10.35   5
  -1   3 -22   86.39    9.04   5
   1   3  22  135.80   10.49   5
   1   3 -22   94.93    9.39   5
  -1   3  22   88.57    9.26   2
  -1  -3  22  127.00    9.82   6
   1  -3  22   89.51    9.42   6
   1   3  22  118.80    8.77   2
   2   3  22  102.94    9.74   5
  -2   3  22  105.68   10.50   5
   2   3 -22   99.36   10.17   5
   2   3  22   96.97    8.38   2
  -2   3 -22   82.71    8.80   1
   2  -3  22  123.17   11.09   6
  -3   3  22   44.44    9.81   5
   3  -3  22   38.81    9.16   6
   3   3  22   30.85    6.72   2
   3   3 -22   32.83    9.26   5
  -3   3 -22   45.38    8.52   1
   4   3  22   70.19    8.00   2
  -4   3  22   78.91   11.90   5
  -4  -3 -22   69.79   10.83   1
  -4   3 -22   89.24   12.20   1
   4   3 -22   69.69   10.74   5
   0   4 -22    5.66    6.32   5
   0   4  22   15.36    7.24   5
   0  -4  22    6.26    7.14   6
   1   4  22   76.63    9.18   5
  -1   4  22   23.97    7.74   3
  -1   4 -22   18.06    6.59   5
   1  -4  22   28.89    8.44   6
  -1  -4  22   11.55    7.06   6
   1   4 -22   14.34    6.96   5
   1   4  22   20.61    6.37   2
  -1   4  22   13.82    7.54   5
   2   4  22    5.09    6.02   2
   2   4 -22   -3.38    7.64   5
   2   4  22    2.67    7.55   5
  -2   4  22   10.19    7.85   5
  -2   4 -22   10.17    6.67   5
   2  -4  22   -1.51    7.49   6
   3  -4  22   12.70    8.70   6
   3   4 -22    9.53    8.37   5
  -3   4  22    1.56    9.01   5
   3   4  22    5.91    6.46   2
   4   4  22   16.21    6.93   2
   4   4 -22    7.28   10.39   5
  -4   4  22   28.95   10.67   5
   0   5  22   51.81    9.33   5
   0   5  22   44.11    8.29   3
   0  -5  22   36.29    8.72   6
   0   5 -22   38.29    8.24   5
   1  -5  22   13.30    8.67   6
  -1   5 -22   13.06    7.02   5
   1   5  22   10.82    8.38   5
  -1   5  22   -4.50    7.60   5
   1   5 -22    1.28    7.63   5
   1   5  22    6.00    7.23   3
  -2   5  22   68.49   10.03   5
   2   5  22  101.54    9.54   3
   2  -5  22   62.51   11.15   6
   2   5 -22   69.47    9.72   5
  -2   5 -22  104.21    9.20   5
   2   5  22  104.08   10.88   5
   3   5 -22    2.43    8.46   5
   3   5  22    5.33    7.48   3
  -3   5  22   -5.27    9.05   5
   0  -6  22   -0.51    8.38   6
   0   6  22   11.43    8.27   5
   0   6 -22    3.64    7.53   5
   0   6  22    5.21    8.39   3
   1   6  22    0.19    7.82   5
   1   6 -22    2.90    7.58   5
  -1   6 -22    6.13    7.70   5
  -1   6  22    5.17    9.15   5
   1  -6  22    0.79    9.12   6
   1   6  22    0.80    7.66   3
   2  -6  22   -3.06    9.78   6
  -2   6 -22    4.34    8.00   5
   2   6  22    4.32    8.34   3
   2   6 -22    8.29    7.95   5
  -2   6  22   -1.06    8.24   5
   2   6  22   -0.67    9.02   5
   3   6 -22   28.23   10.15   5
  -3   6  22   40.74   11.05   5
   3   6  22   39.14    8.89   3
   0   7 -22   88.14   10.85   5
   0   7  22   73.40   11.79   5
   0  -7  22   70.13   11.18   6
  -1   7  22   51.18   10.18   5
   1  -7  22   69.15   10.94   6
   1   7  22   67.47   10.33   3
  -1   7 -22   76.12    9.99   5
   1   7  22   85.79   11.73   5
   1   7 -22   57.79    9.86   5
  -2   7  22   60.32   10.68   5
   2   7 -22   52.62   11.03   5
  -2   7 -22   41.02    9.65   5
   2   7  22   50.74   11.36   5
   2   7  22   40.26   10.03   3
   0   8  22    5.54   10.71   5
   0   8 -22  -11.62    8.04   5
  -1   8  22   36.13   11.18   5
   1   8  22   33.32   10.10   3
  -1   8 -22   40.54   10.14   5
   1   8 -22   39.41    9.60   5
   1   8  22   38.55   11.49   5
   0   0  23   -6.03    6.17   5
   0   0  23   -2.16    5.97   2
   1   0  23  638.92   29.42   2
  -1   0  23  698.97   32.62   5
  -1   0  23  707.93   29.99   2
   1   0  23  639.85   31.55   5
   2   0  23   -5.77    7.16   5
  -2   0 -23   -8.02    5.66   1
  -2   0  23    3.81    7.59   5
  -3   0 -23  187.29   13.75   1
  -3   0  23  219.14   15.92   5
  -4   0 -23   -2.61    8.30   1
  -4   0  23   -3.49    9.32   5
   0   1  23   12.77    6.79   5
   0  -1  23   -0.65    5.71   2
   0   1  23    4.44    6.08   2
  -1   1  23   30.10    7.02   2
  -1   1  23   25.33    7.52   5
  -1  -1  23   35.95    7.07   2
   1  -1  23   24.39    7.37   5
  -1   1 -23   29.55    5.99   1
   1   1  23   25.23    6.75   2
   1   1  23   13.40    6.59   5
   2   1  23   17.11    7.90   5
   2  -1  23   23.97    7.16   5
  -2   1  23   40.29    8.28   5
   2   1  23   29.36    6.60   2
  -2   1 -23   28.65    6.42   1
  -3  -1 -23   61.23    8.59   1
  -3   1 -23   64.04    8.63   1
  -3   1  23   51.07    9.17   5
   3   1  23   51.50    7.05   2
  -4   1 -23    1.75    8.82   1
  -4   1  23    5.13    8.95   5
   4   1  23    1.76    6.30   2
  -4  -1 -23    1.78    8.26   1
  -4  -1  23    0.60    8.29   5
   0   2  23  568.46   25.42   2
   0   2  23  546.30   27.66   5
   0   2 -23  536.03   27.13   5
  -1  -2  23   -1.94    6.24   2
  -1  -2  23    8.19    6.69   6
  -1   2  23    6.72    7.84   5
   1   2  23    5.46    6.45   5
  -1   2  23   -1.34    6.16   2
   1   2  23    9.33    6.10   2
   1   2 -23    2.89    6.17   5
  -2   2 -23  338.78   17.08   1
   2   2  23  327.62   16.70   2
   2   2 -23  270.09   18.17   5
  -2   2  23  339.54   19.20   5
   2   2  23  309.07   18.16   5
   3  -2  23    7.84    8.39   6
  -3   2 -23    1.72    6.86   1
  -3   2  23    4.59    8.79   5
   3   2  23   -0.58    5.94   2
   3   2 -23    1.47    8.50   5
  -4   2 -23  121.10   11.71   1
  -4   2  23  142.01   13.96   5
   4   2 -23  125.93   12.81   5
   4   2  23  115.34    9.75   2
  -4  -2 -23  127.63   11.66   1
   0  -3  23  130.15   10.63   6
   0   3  23  121.17    9.65   2
   0   3  23  113.47   11.10   5
   0   3 -23  116.65   10.34   5
   1   3  23   10.72    6.02   2
   1   3 -23   12.52    6.91   5
  -1   3  23    7.68    7.53   5
   1  -3  23   16.35    7.82   6
   1   3  23    1.36    7.58   5
  -1  -3  23    7.65    6.76   6
  -1   3  23   19.11    7.79   2
  -1   3 -23   10.09    6.55   5
   2   3  23   88.43    8.41   2
  -2   3  23  102.69   11.35   5
   2   3 -23   83.28   10.46   5
   2   3  23  101.36   10.13   5
   2  -3  23   83.78    9.98   6
  -3   3 -23    9.47    8.26   1
  -3   3  23    6.97    9.21   5
   3   3  23   12.60    6.71   2
   3  -3  23    9.06    9.27   6
   3   3 -23   10.85    8.31   5
   4   3 -23   35.56   10.03   5
   4   3  23   37.91    7.36   2
  -4  -3 -23   38.90    9.96   1
  -4   3  23   51.41   10.43   5
   0  -4  23    2.82    7.28   6
   0   4  23   -0.83    7.08   5
   0   4 -23    5.94    7.37   5
   1  -4  23  157.35   12.66   6
   1   4  23  153.98   12.41   5
  -1   4  23  142.07   12.37   5
   1   4 -23  154.26   12.35   5
  -1   4 -23  131.35   11.23   5
   1   4  23  165.59   11.07   2
  -2   4 -23    6.24    6.61   5
   2  -4  23    0.12    8.80   6
   2   4 -23   -5.65    7.86   5
   2   4  23    7.16    8.23   5
  -2   4  23    3.17    8.73   5
   2   4  23    8.67    7.05   2
  -3   4  23   26.04   10.07   5
   3   4  23   19.57    7.15   2
   3   4 -23   12.81    8.80   5
   3  -4  23   29.01   10.60   6
   4   4 -23  -10.09    9.27   5
  -4   4  23   -3.89   10.29   5
   4   4  23    6.68    7.24   2
   0  -5  23    6.22    8.07   6
   0   5  23    8.21    7.78   3
   0   5  23    3.60    7.73   5
   0   5 -23    6.40    7.57   5
  -1   5  23   24.17    8.49   5
   1   5 -23   13.10    8.28   5
  -1   5 -23   29.79    8.03   5
   1   5  23   24.77    8.19   5
   1   5  23   26.77    8.04   3
   1  -5  23   11.99    9.17   6
   2  -5  23   -7.10    9.34   6
   2   5 -23    5.18    8.58   5
   2   5  23   10.02    8.09   3
  -2   5  23    4.96    9.19   5
  -2   5 -23    6.00    7.60   5
   2   5  23    5.44    9.63   5
   3   5 -23   44.56   10.13   5
  -3   5  23   58.95   11.49   5
   3   5  23   49.10    9.11   3
   0   6 -23   11.61    8.58   5
   0   6  23   30.12    9.91   5
   0  -6  23   11.85    9.21   6
   0   6  23   13.02    8.70   3
   1   6  23   42.66    9.52   5
   1  -6  23   49.92   10.89   6
   1   6  23   44.45    9.39   3
  -1   6  23   38.06    9.81   5
  -1   6 -23   45.57    9.15   5
   1   6 -23   49.92    9.32   5
  -2   6  23  -10.44    9.48   5
  -2   6 -23   -0.66    8.48   5
   2  -6  23    4.20    9.58   6
   2   6  23    8.26    8.49   3
   2   6  23    6.80    9.40   5
   2   6 -23    3.82    9.33   5
  -3   6  23   98.48   12.38   5
   3   6  23   94.36   11.43   3
   3   6 -23   92.22   12.78   5
   0   7  23   -0.46    9.95   5
   0   7 -23   10.65    8.90   5
   0  -7  23   -6.41   10.02   6
   1   7  23   -7.32    8.78   3
   1   7 -23   10.57    8.78   5
  -1   7 -23    1.48    8.66   5
   1  -7  23   -9.31   10.19   6
   1   7  23   -3.12    8.73   5
  -1   7  23   -8.19    9.97   5
   2   7  23   50.66   10.05   3
  -2   7 -23   50.81   10.11   5
   2   7 -23   30.82    9.84   5
  -2   7  23   31.40   10.35   5
   2   7  23   41.26   11.70   5
   0   8  23  144.97   15.26   5
   0   8 -23  138.96   13.75   5
   0   0  24   26.89    6.77   2
   0   0  24   33.85    7.59   5
   1   0  24   23.75    6.42   2
  -1   0  24   11.71    6.65   2
   1   0  24   19.30    7.39   5
  -1   0  24   16.09    8.12   5
   2   0  24   13.60    7.65   5
  -2   0  24   20.50    8.81   5
  -2   0 -24   18.44    6.50   1
   2   0  24   17.13    7.03   2
  -3   0  24    6.14    8.31   5
  -3   0 -24    4.75    7.31   1
  -4   0  24  -19.08    9.46   5
  -4   0 -24    2.53    7.80   1
   0  -1  24  195.66   12.35   2
   0   1  24  185.33   12.22   2
   0   1  24  168.66   13.32   5
   1   1  24  233.21   15.60   5
   1  -1  24  221.12   14.65   5
  -1   1  24  252.50   14.56   2
  -1  -1  24  237.30   14.46   2
  -1   1  24  235.67   15.86   5
   1   1  24  233.25   13.82   2
   2   1  24   85.48    8.56   2
  -2   1 -24   95.88    9.08   1
  -2   1  24   83.67   10.32   5
   2   1  24   78.78    9.61   5
  -3  -1 -24   62.01    9.02   1
  -3  -1  24   70.20   10.05   5
  -3   1  24   55.02    9.93   5
   3   1  24   58.70    7.49   2
  -3   1 -24   68.16    8.97   1
  -4  -1 -24   63.22   10.31   1
  -4  -1  24   41.68   10.88   5
  -4   1 -24   43.08    9.20   1
   4   1  24   51.16    7.44   2
  -4   1  24   40.37   11.24   5
   0   2  24   31.85    7.33   2
   0   2  24   22.35    7.61   5
   0   2 -24   19.47    6.74   5
   0  -2  24   42.61    8.09   6
   1   2  24  106.25    9.36   2
   1   2  24  109.80   10.73   5
  -1   2  24   98.79    9.56   2
   1   2 -24  118.66   10.77   5
  -1  -2  24  111.73    9.71   2
  -1   2  24   92.11   10.44   5
   2   2  24   79.83    8.22   2
  -2   2  24   57.45   10.34   5
   2   2 -24   46.24    8.90   5
   2   2  24   62.31    9.70   5
   3   2 -24   -2.95    8.90   5
  -3   2 -24   11.84    7.58   1
  -3   2  24   13.77    9.44   5
   3   2  24    7.67    6.69   2
   3  -2  24    8.27    8.80   6
  -3  -2 -24   12.08    7.37   1
  -4  -2 -24   29.44    9.08   1
  -4   2 -24   24.07   10.18   1
   4   2 -24   24.57   10.84   5
  -4   2  24   21.37   10.82   5
   4   2  24   27.65    7.47   2
   0   3 -24   62.64    8.79   5
   0   3  24   59.07    7.91   2
   0   3  24   63.82    9.78   5
   0  -3  24   72.90    9.22   6
  -1   3  24   65.05    9.08   2
   1   3  24   38.23    8.17   5
  -1  -3  24   49.93    7.98   2
   1   3 -24   48.73    8.28   5
   1  -3  24   44.73    9.00   6
   1   3  24   55.06    7.48   2
  -1   3  24   50.25    9.14   5
  -1   3 -24   51.40    8.07   5
   2  -3  24   26.53    8.50   6
   2   3 -24   26.30    8.01   5
  -2   3  24   30.96    9.63   5
   2   3  24   30.66    8.49   5
   2   3  24   27.30    7.00   2
   3   3  24   29.45    7.49   2
   3   3 -24   32.52    9.94   5
  -3   3  24   55.96   10.84   5
   0   4  24  321.71   20.18   5
   0   4 -24  331.55   19.29   5
   0  -4  24  334.22   19.44   6
   1   4  24   52.62    9.61   5
  -1   4  24   48.27   10.27   5
  -1   4 -24   60.83    8.53   5
   1   4  24   47.17    8.09   2
   1   4 -24   37.35    8.41   5
   1  -4  24   47.10    9.89   6
   2   4  24  111.55   11.64   5
   2   4  24  105.39    9.65   2
  -2   4 -24  102.77   10.09   5
  -2   4  24  106.86   11.70   5
   2  -4  24   84.37   11.04   6
   2   4 -24  117.19   11.39   5
  -3   4  24   52.18   10.77   5
   3   4 -24   59.84   11.18   5
   3   4  24   58.44    8.63   2
   0  -5  24   49.15    9.57   6
   0   5  24   46.21    9.46   3
   0   5  24   47.35    9.42   5
   0   5 -24   62.86    9.66   5
   1  -5  24   30.47   10.34   6
  -1   5  24   13.16    8.83   5
   1   5  24   14.84    9.25   5
   1   5 -24   14.38    7.99   5
  -1   5 -24   11.95    8.35   5
   1   5  24   30.28    8.73   3
  -2   5 -24  102.09   10.52   5
  -2   5  24   87.17   11.19   5
   2  -5  24   80.36   11.64   6
   2   5 -24   90.27   11.58   5
   2   5  24  101.59   11.92   5
   2   5  24   92.18   10.41   3
   3   5  24    2.50    8.41   3
   3   5 -24    4.01   10.23   5
  -3   5  24    1.19   10.12   5
   0   6 -24   -5.95    8.24   5
   0  -6  24  -16.48    9.02   6
   0   6  24    0.67    9.62   3
   0   6  24   -3.29    8.64   5
   1  -6  24  217.29   16.29   6
   1   6  24  229.48   16.67   3
  -1   6 -24  235.16   16.39   5
   1   6  24  249.84   17.12   5
  -1   6  24  243.00   17.33   5
   1   6 -24  204.14   15.54   5
   2   6 -24   24.55    9.31   5
  -2   6  24   32.57   11.00   5
   2   6  24   12.46    9.15   3
   2   6  24   41.63   10.84   5
  -2   6 -24   19.69    8.55   5
   0   7  24   29.02   10.45   5
   0   7 -24   20.54   10.14   5
   1   7  24   60.98   12.10   5
  -1   7 -24   59.41   10.92   5
  -1   7  24   77.02   11.71   5
   1   7 -24   54.56   10.26   5
   1   7  24   67.50   11.26   3
   0   0  25   -3.32    6.90   5
   0   0  25   -4.82    6.45   2
   1   0  25   43.65    8.60   5
   1   0  25   37.71    7.35   2
  -1   0  25   37.26    9.19   5
  -1   0  25   47.30    8.03   2
  -2   0 -25   16.47    6.66   1
  -2   0  25   20.11    8.22   5
   2   0  25   15.06    6.67   2
  -3   0  25   35.42    9.75   5
  -3   0 -25   34.73    8.47   1
   3   0  25   42.15    7.23   2
  -4   0 -25    0.07    9.15   1
  -4   0  25  -15.82   10.13   5
   0   1  25   55.89    8.06   2
   0   1  25   72.60    9.15   5
   0  -1  25   49.48    7.86   2
   0  -1  25   53.01    8.62   5
   1  -1  25  153.68   12.19   5
   1   1  25  162.15   11.03   2
  -1  -1  25  156.06   11.49   2
  -1   1  25  188.86   11.95   2
  -1   1  25  157.21   13.31   5
   1   1  25  142.63   12.33   5
  -2   1  25    5.61    9.00   5
   2   1  25   16.47    6.77   2
  -2  -1 -25    6.62    6.92   1
  -3   1  25   39.71   10.56   5
  -3  -1 -25   28.63    8.55   1
  -3   1 -25   38.23    8.53   1
   3   1  25   37.83    7.78   2
  -3  -1  25   21.92    9.03   5
   0  -2  25    1.94    6.31   2
   0   2  25   -3.71    8.01   5
   0   2  25    6.81    6.76   2
   0  -2  25    9.34    7.75   6
   1   2  25   12.94    8.26   5
   1   2 -25   18.52    7.36   5
   1   2  25   14.02    6.69   2
  -1  -2  25   13.31    7.84   2
   1  -2  25   24.53    7.96   6
  -1   2  25   22.40    7.64   2
  -1   2  25   20.56    8.27   5
   2   2  25   99.35    9.07   2
  -2   2  25   90.58   11.06   5
   2   2 -25   75.65   10.80   5
   2  -2  25  103.96   11.09   6
   3   2 -25   14.25    9.77   5
  -3  -2 -25   15.53    8.70   1
   3   2  25    5.43    6.84   2
  -3   2  25    3.95    9.64   5
   0   3 -25  400.53   21.84   5
   0  -3  25  377.80   21.78   6
   0   3  25  407.49   22.76   5
   0   3  25  398.00   20.32   2
  -1  -3  25   15.20    7.42   2
   1   3 -25   16.41    7.55   5
   1   3  25   17.40    8.05   5
  -1   3  25   17.55    8.58   5
   1   3  25   11.76    6.93   2
  -1   3 -25    4.39    7.11   5
   1  -3  25   18.10    7.99   6
   2  -3  25  200.76   15.73   6
  -2   3  25  225.40   16.60   5
   2   3  25  227.55   13.73   2
   2   3 -25  216.42   15.78   5
  -3   3  25   23.05   10.65   5
   3   3  25   24.00    7.76   2
   3   3 -25   18.12   10.08   5
   0   4 -25   22.62    8.30   5
   0   4  25   12.89    8.49   5
   0  -4  25   24.30    8.60   6
   1   4  25    5.65    9.05   5
  -1   4  25   24.97    8.91   5
   1   4  25   12.54    7.88   2
   1  -4  25   15.59    9.57   6
  -1   4 -25   14.14    7.78   5
   1   4 -25   21.09    8.15   5
   2   4  25   10.51    7.43   2
   2  -4  25   11.83    9.29   6
   2   4 -25   16.10    9.02   5
  -2   4  25   18.65   10.28   5
  -3   4  25   15.19   10.88   5
   3   4  25   29.47    8.33   2
   3   4 -25   28.48    9.93   5
   0   5  25   72.28   10.44   5
   0   5  25   47.85   10.16   3
   0  -5  25   79.54   11.16   6
   0   5 -25   75.98   10.73   5
   1   5 -25  290.16   19.33   5
   1   5  25  312.57   18.67   3
   1  -5  25  311.23   19.34   6
  -1   5 -25  252.27   17.95   5
   1   5  25  264.98   19.48   5
  -1   5  25  297.76   19.32   5
   2   5 -25   15.91    9.00   5
  -2   5  25    7.24    9.34   5
   2   5  25   13.67    9.04   3
  -2   5 -25    9.85    8.68   5
   0   6 -25    3.01    8.88   5
   0   6  25   -0.48   10.19   5
   1   6 -25   33.28   10.38   5
  -1   6 -25   21.29   10.01   5
   1   6  25   32.29   10.06   3
  -1   6  25   21.70   11.20   5
   1  -6  25   29.62   11.42   6
   1   6  25   28.14   10.01   5
  -2   6  25  -10.21   10.44   5
  -2   6 -25   -1.28    9.18   5
   2   6  25    8.57    9.28   3
   2   6 -25   -1.96    8.70   5
   0   7  25   77.36   13.33   5
   0   7 -25   79.40   11.90   5
   0   0  26    8.16    7.20   2
   0   0  26   -0.17    7.50   5
  -1   0  26   70.61   10.68   5
  -1   0  26   60.57    8.82   2
   1   0  26   66.91    9.80   5
   1   0  26   69.66    8.82   2
  -2   0  26   15.87    8.92   5
   2   0  26   23.80    6.98   2
  -2   0 -26   23.77    7.41   1
  -3   0 -26   41.96    9.27   1
  -3   0  26   38.20   10.80   5
   3   0  26   43.54    7.81   2
   0  -1  26    8.77    7.20   2
   0   1  26    0.63    7.74   5
   0  -1  26    7.57    8.33   5
   0   1  26   15.36    7.10   2
  -1  -1  26    7.33    8.07   5
  -1   1  26    4.82    8.17   5
  -1   1  26   18.25    7.55   2
   1   1  26    4.64    8.41   5
   1  -1  26    5.52    6.98   2
  -1  -1  26   15.18    7.49   2
   1  -1  26    4.36    8.11   5
   1   1  26   11.10    6.92   2
  -2   1  26   -4.49    8.48   5
   2   1  26    2.32    7.49   2
  -2  -1 -26   19.05    7.39   1
  -2  -1  26   17.24    9.22   5
  -3   1 -26   -6.29    8.18   1
   3   1  26   -1.31    7.12   2
  -3   1  26    0.46   10.20   5
  -3  -1  26   19.09    8.96   5
  -3  -1 -26    9.76    8.32   1
   0  -2  26   97.91    9.66   2
   0   2  26  109.97    9.80   2
   0  -2  26  104.98   10.79   6
   0   2  26  105.51   11.73   5
   1   2  26   43.65    8.29   2
   1   2  26   40.88    9.52   5
  -1  -2  26   34.44    8.43   2
   1  -2  26   44.88    8.96   6
  -1   2  26   47.70   10.37   5
   2   2  26   47.86    8.59   2
  -2   2  26   58.76   10.43   5
   2   2 -26   60.17   10.37   5
   2  -2  26   52.99   10.52   6
  -3   2  26   49.15   10.51   5
  -3  -2 -26   39.09    9.54   1
   3   2  26   49.74    8.49   2
   0   3 -26   21.74    8.62   5
   0   3  26   21.86    7.89   2
   0   3  26   28.78    8.84   5
   0  -3  26   33.38    9.21   6
   1   3  26   30.87    8.87   5
   1  -3  26   20.47    9.50   6
  -1  -3  26   26.65    8.33   2
  -1   3  26    6.69    9.53   5
   1   3 -26   26.80    8.95   5
   1   3  26   24.98    7.66   2
   2   3 -26    0.67    8.88   5
   2   3  26   -1.66    7.46   2
   2  -3  26   -7.07    9.54   6
  -2   3  26   -2.84    8.91   5
   3   3 -26   23.41    9.64   5
   3   3  26   22.76    7.95   2
  -3   3  26   10.02   10.69   5
   0   4 -26   96.02   10.41   5
   0  -4  26   90.69   11.23   6
   0   4  26   92.13   11.15   5
   1   4  26   63.52    9.38   2
   1   4  26   44.86    9.90   5
   1  -4  26   67.33   11.25   6
   1   4 -26   56.36    9.66   5
  -1   4 -26   54.22    9.65   5
  -1   4  26   70.79   10.87   5
   2   4  26  116.84   11.55   2
   2   4 -26  147.97   13.75   5
  -2   4  26  134.74   14.34   5
   0   5 -26   66.98    9.77   5
   0   5  26   72.68   11.70   5
   0   5  26   52.10   11.41   3
   1   5  26   -6.24    9.11   3
   1   5 -26   -1.47    8.78   5
  -1   5  26    8.37   10.41   5
  -1   5 -26    0.01    8.80   5
   1  -5  26    0.88   10.53   6
   1   5  26    6.91   10.09   5
  -2   5  26   55.70   11.72   5
   2   5  26   33.26    9.47   3
  -2   5 -26   34.03    9.77   5
   2   5 -26   36.81   10.37   5
   0   6 -26   69.51   11.43   5
   0   6  26   57.80   12.63   5
  -1   6  26  150.85   15.02   5
   1   6  26  151.70   14.47   3
   1   6 -26  126.04   13.13   5
  -1   6 -26  138.80   13.10   5
   0   0  27   -2.90    8.55   5
   0   0  27   -8.53    7.20   2
   1   0  27    4.57    8.71   5
   1   0  27    4.18    7.47   2
  -1   0  27    3.96    9.26   5
  -2   0  27   16.35    9.47   5
   2   0  27    3.71    7.15   2
   3   0  27   94.27    9.61   2
  -3   0  27   93.97   12.16   5
  -3   0 -27   82.85   10.97   1
   0   1  27    0.02    8.99   5
   0  -1  27    1.21    7.98   2
   0  -1  27    3.39    8.46   5
   0   1  27   -0.86    7.34   2
   1   1  27   47.64    8.49   2
   1  -1  27   38.48    8.78   5
   1   1  27   25.17    9.12   5
  -1   1  27   45.15   10.63   5
   1  -1  27   44.20    8.15   2
  -1  -1  27   33.22    9.85   5
  -2  -1 -27    8.99    7.83   1
  -2   1  27   20.10    9.40   5
   2   1  27   12.47    8.02   2
  -2  -1  27   10.82    9.67   5
   3   1  27   32.49    8.48   2
  -3  -1  27   47.99   10.57   5
  -3  -1 -27   40.35    9.70   1
  -3   1  27   43.68   11.73   5
   0  -2  27   10.75    8.35   6
   0   2  27    3.67    7.69   2
   0  -2  27   -3.11    7.49   2
   0   2  27    1.72    9.35   5
   1   2  27   24.35    8.70   5
   1   2  27   26.12    8.17   2
  -1   2  27   33.34   10.18   5
   1  -2  27   26.05    8.62   5
   1  -2  27   36.91    9.16   6
  -2   2  27    5.60    9.12   5
   2   2  27    9.40    7.86   2
   0   3 -27   93.79   10.69   5
   0   3  27   78.22   10.26   2
   0  -3  27   96.24   11.31   6
   0   3  27   79.47   11.07   5
   1   3 -27   -1.81    8.98   5
   1   3  27    3.29    8.79   5
  -1   3  27    7.80    8.98   5
   1   3  27    6.00    8.01   2
   1  -3  27    9.88    9.42   6
   2   3  27  115.90   10.58   2
   2   3 -27  100.29   11.93   5
  -2   3  27  107.96   13.42   5
   0   4  27    9.32    9.47   3
   0   4 -27    8.36    8.97   5
   0   4  27    8.93   10.17   5
  -1   4 -27   15.55    8.97   5
   1   4  27   23.18   10.46   5
  -1   4  27   15.97    9.96   5
   1   4 -27   21.58    8.96   5
   1   4  27   27.29    9.16   2
   1  -4  27   20.48   10.60   6
  -2   4  27   11.08   11.20   5
   2   4 -27    6.44    9.90   5
   2   4  27   18.51    9.07   2
   0   5  27    0.40    9.38   5
   0   5 -27   -2.77    9.37   5
   1   5  27  202.87   15.55   3
   1   5  27  202.92   15.45   5
  -1   5 -27  173.47   14.44   5
  -1   5  27  183.39   15.58   5
   1   5 -27  168.03   15.25   5
   0   0  28   56.18    9.81   2
   0   0  28   42.63   10.69   5
  -1   0  28  -12.34    9.29   5
   1   0  28   -4.60    9.30   5
   1   0  28    0.88    7.71   2
  -2   0  28   -7.95    9.18   5
   2   0  28    0.70    7.52   2
   0   1  28   12.74    8.35   2
   0  -1  28   15.57    8.84   5
   0  -1  28    9.25    8.31   2
   0   1  28   17.15    9.96   5
   1  -1  28   44.76    8.80   2
  -1   1  28   51.46   10.49   5
   1   1  28   61.51   10.88   5
  -1  -1  28   47.12    9.98   5
   1  -1  28   55.45   10.77   5
   1   1  28   45.96    8.86   2
   2   1  28   77.63    9.92   2
  -2   1  28   72.12   12.34   5
  -2  -1  28   62.58   11.00   5
   2  -1  28   60.00    9.13   2
   0  -2  28    2.10    9.10   6
   0   2  28    2.10    7.87   2
   0  -2  28   -7.78    8.29   2
   0   2  28   -2.42    9.96   5
   1  -2  28   74.22   11.09   5
   1   2  28   51.57    9.39   2
   1  -2  28   74.08   11.14   6
   1   2  28   48.89   10.01   5
  -1   2  28   61.38   11.73   5
   1  -2  28   55.31    8.86   2
  -2   2  28   26.05   10.17   5
   2   2  28   22.49    8.49   2
   0   3  28    3.35    8.80   2
   0   3  28    2.80   10.24   5
   0  -3  28   -1.06    7.98   2
   1   3  28    9.01    8.31   2
   1   3  28   16.10   10.64   5
  -1   3  28    1.41   10.54   5
   1  -3  28    1.41    9.16   6
   1   3 -28   -0.34    8.53   5
   2   3  28   38.71    9.09   2
  -2   3  28   37.79   10.75   5
   2   3 -28   34.12   10.92   5
   0   4  28   40.60   10.56   5
   0   4 -28   27.94   10.46   5
  -1   4  28    4.20   11.08   5
   1   4  28    6.86    9.78   2
   1   4 -28   12.76    9.09   5
   1   4  28   -3.83   10.47   5
   0   0  29   -3.92    8.14   2
   0   0  29    2.36   10.09   5
  -1   0  29  102.17   12.54   5
   1   0  29  132.37   11.51   2
   1   0  29  112.98   13.05   5
   2   0  29    7.53    8.14   2
  -2   0  29    4.53    9.89   5
   0  -1  29   28.50    9.28   2
   0  -1  29   29.13   10.82   5
   0   1  29   34.71    9.20   2
   0   1  29   32.11   10.05   5
  -1   1  29    9.96   10.78   5
   1  -1  29   16.45    8.74   2
   1   1  29   20.45   10.50   5
  -1  -1  29   24.68   10.88   5
   1  -1  29    4.75   10.22   5
   1   1  29   23.93    9.26   2
   0   2  29   90.75   11.02   2
   0   2  29   99.97   13.12   5
   0  -2  29   99.78   12.89   5
   0  -2  29  115.93   11.36   2
   1   2  29   17.81   10.67   5
  -1  -2  29   33.42   10.23   5
   1  -2  29   14.58    8.29   2
  -1   2  29   23.45   10.48   5
   1   2  29   26.99    9.02   2
   0   3  29   -6.14    9.04   2
   0   3  29   -8.83   10.71   5
   0  -3  29    0.84    8.78   2
  -1   3  29   12.47    9.80   5
   1   3  29   13.97    9.01   2
   1   3  29   21.40   10.12   5
   0   0  30   42.15   10.06   2
   0   0  30   44.75   11.76   5
   0   1  30  109.11   13.70   5
   0  -1  30  108.76   12.31   2
   0   1  30   90.76   11.56   2
   0  -1  30  117.07   13.99   5
   0   0   0    0.00    0.00   0
;
_shelx_hkl_checksum     65135
_shelx_res_file
;
    shelx.res created by SHELXL-2014/7
TITL    bch010_1 in P2(1)2(1)2(1)
CELL 0.71073   5.2210    9.1889   22.1559   90.000  90.000  90.000
ZERR    4.00   0.0002   0.0004   0.0010   0.000   0.000   0.000
LATT -1
SYMM  0.50000-X,-Y, 0.50000+Z
SYMM  0.50000+X, 0.50000-Y,-Z
SYMM -X, 0.50000+Y, 0.50000-Z
SFAC    O    P   ZN   S    C      N    H
UNIT    24   4   4    4    20     4    48
MERG    2
SIZE 0.33 0.07 0.01
rem SHEL 1.824 0.733
OMIT 0 0 2
TEMP 25
ACTA
EQIV $1 -x+1, y+1/2, -z+3/2
EQIV $2 x, y-1, z
EQIV $3 x-1/2, -y-1/2, -z+1
EQIV $4 x-1, y-1, z
HTAB 2.2
HTAB O1 S1_$1
HTAB N1 O4_$2
HTAB N1 O6_$3
HTAB N1 O2_$3
HTAB N1 O3_$4
HTAB N1 O4_$4
BOND $H
TWIN
L.S.    8
FMAP    2
PLAN    -10
WGHT    0.022700
BASF   0.05457
FVAR       0.48989   0.04002
ZN1   3    0.507726    0.107504    0.557046    11.00000    0.01776    0.01329 =
         0.02682    0.00083   -0.00046   -0.00094
P1    2    1.010022    0.292418    0.579301    11.00000    0.01597    0.01449 =
         0.02141   -0.00139    0.00112    0.00005
S1    4    0.369196   -0.353397    0.774373    11.00000    0.05410    0.05023 =
         0.02950   -0.00764    0.00598   -0.00396
O1    1    0.916725    0.369849    0.639292    11.00000    0.03883    0.02725 =
         0.03064   -0.00571    0.01218    0.00091
DFIX 0.82 0.01 O1 HO1
HO1   7    0.847508    0.308523    0.659649    11.00000    0.05613
O2    1    0.865862    0.151456    0.570614    11.00000    0.01568    0.02079 =
         0.03950   -0.00149   -0.00265   -0.00345
O3    1    1.297749    0.267703    0.585373    11.00000    0.01562    0.01802 =
         0.03427   -0.00247   -0.00311    0.00173
O4    1    0.959445    0.406265    0.530867    11.00000    0.02516    0.02081 =
         0.02478    0.00361    0.00169    0.00489
O5    1    0.392502   -0.080320    0.586825    11.00000    0.03725    0.01333 =
         0.04556    0.00168    0.01304   -0.00193
O6    1    0.730923   -0.196461    0.548374    11.00000    0.02830    0.02518 =
         0.05052    0.00039    0.01208   -0.00627
N1    6    0.486506   -0.448947    0.544038    11.00000    0.02295    0.01465 =
         0.02641   -0.00070   -0.00108   -0.00050
AFIX 137
H1A   7    0.656451   -0.452891    0.546716    11.00000   21.00000
H1B   7    0.441856   -0.425184    0.506545    11.00000   21.00000
H1C   7    0.420661   -0.535444    0.553309    11.00000   21.00000
AFIX   0
C1    5    0.518326   -0.193250    0.571874    11.00000    0.02613    0.01619 =
         0.02322    0.00289   -0.00212   -0.00363
C2    5    0.387262   -0.337632    0.586685    11.00000    0.02017    0.01478 =
         0.03090   -0.00374    0.00370   -0.00008
AFIX  13
H2    7    0.201885   -0.327357    0.581203    11.00000   -1.20000
AFIX   0
C3    5    0.442699   -0.386137    0.651149    11.00000    0.03502    0.01959 =
         0.03055    0.00123    0.00379    0.00211
AFIX  23
H3A   7    0.389503   -0.486606    0.655983    11.00000   -1.20000
H3B   7    0.625797   -0.381432    0.658311    11.00000   -1.20000
AFIX   0
C4    5    0.305691   -0.292755    0.697712    11.00000    0.04972    0.02913 =
         0.03164    0.00070    0.01032    0.00372
AFIX  23
H4A   7    0.122729   -0.296223    0.690241    11.00000   -1.20000
H4B   7    0.360972   -0.192514    0.693393    11.00000   -1.20000
AFIX   0
C5    5    0.142021   -0.498442    0.781924    11.00000    0.08185    0.05156 =
         0.04490    0.00679    0.00183   -0.01903
AFIX 137
H5A   7    0.142809   -0.533299    0.822770    11.00000   -1.50000
H5B   7    0.187464   -0.576355    0.755117    11.00000   -1.50000
H5C   7   -0.025912   -0.463375    0.771930    11.00000   -1.50000
AFIX   0
HKLF 4
REM     bch010_1 in P2(1)2(1)2(1)
REM R1 =  0.0258 for    2334 Fo > 4sig(Fo)  and  0.0345 for all    2699 data
REM    144 parameters refined using      1 restraints
END
WGHT      0.0224      0.0000
REM Instructions for potential hydrogen bonds
HTAB O1 S1_$1
HTAB N1 O4_$2
HTAB N1 O2_$3
HTAB N1 O6_$3
HTAB N1 O3_$4
HTAB N1 O4_$4
EQIV $5 x-1, y, z
HTAB C2 O6_$5
HTAB C3 O1_$4
HTAB C3 O3_$4
HTAB C3 O1_$2
HTAB C4 O5
REM Highest difference peak  0.392,  deepest hole -0.356,  1-sigma level  0.070
Q1    1   0.4421  0.1068  0.5153  11.00000  0.05    0.39
Q2    1   0.5102  0.1128  0.5979  11.00000  0.05    0.37
Q3    1   0.5392  0.1021  0.5182  11.00000  0.05    0.34
Q4    1   0.4956  0.1320  0.4472  11.00000  0.05    0.33
Q5    1   0.1778  0.2663  0.5814  11.00000  0.05    0.32
Q6    1   0.3445  0.1150  0.4796  11.00000  0.05    0.29
Q7    1   0.7090  0.1328  0.5692  11.00000  0.05    0.28
Q8    1   0.3483  0.1018  0.5681  11.00000  0.05    0.27
Q9    1   0.3052 -0.3265  0.7384  11.00000  0.05    0.26
Q10   1   0.9179  0.3610  0.6168  11.00000  0.05    0.26
;
_shelx_res_checksum     98277
data_global
_journal_date_recd_electronic     2015-05-21
_journal_date_accepted     2015-06-15
_journal_name_full     'Acta Crystallographica, Section E'
_journal_year     2015
_journal_volume     71
_journal_issue      7
_journal_page_first     832
_journal_page_last     835
_journal_paper_category     GM
_journal_paper_doi     10.1107/S2056989015011561
_journal_coeditor_code     WM5165
_publ_contact_author     'Cornia, Andrea'
_publ_contact_author_email     acornia@unimore.it
_publ_section_title
;
Crystal structure of a new homochiral one-dimensional zincophosphate containing
<i>L</i>-methionine
;
_publ_section_title_footnote     .
loop_
    _publ_author_name
    _publ_author_footnote
    _publ_author_address
    'Chouat, Nadjet' .
;
Laboratoire de Chimie des Mat\'eriaux, Oran University, BP 1524, El M'nouar,
31000 Oran
Algeria
;
    'Hasnaoui, Mohammed Abdelkrim' .
;
Laboratoire de Chimie des Mat\'eriaux, Oran University, BP 1524, El M'nouar,
31000 Oran
Algeria
;
    'Sassi, Mohamed' .
;
Laboratoire de Chimie des Mat\'eriaux, Oran University, BP 1524, El M'nouar,
31000 Oran
Algeria
;
    'Bengueddach, Abdelkader' .
;
Laboratoire de Chimie des Mat\'eriaux, Oran University, BP 1524, El M'nouar,
31000 Oran
Algeria
;
    'Lusvardi, Gigliola' .
;
Dipartimento di Scienze Chimiche e Geologiche,
University of Modena and Reggio Emilia,
and INSTM RU, via G. Campi 103, 41125
Modena, Italy
;
    'Cornia, Andrea' .
;
Dipartimento di Scienze Chimiche e Geologiche,
University of Modena and Reggio Emilia,
and INSTM RU, via G. Campi 103, 41125
Modena, Italy
;
_publ_section_synopsis
;
[Zn(HPO~4~)(<i>L</i>-met)]<i>~n~</i> is a rare example of an one-dimensional
zincophosphate compound with a homochiral structure. Ladder-like chains of
alternating ZnO~4~ and (HO)PO~3~ tetrahedra are bedecked on each side by
zwitterionic <i>L</i>-methionine ligands, which interact with the inorganic
framework <i>via</i> Zn---O coordination bonds.
;
