# Supplementary material for: Crystal structure of a new homochiral one-dimensional zincophosphate containing l-me­thio­nine
Source: Acta Crystallogr E Crystallogr Commun. 2015 Jun 24;71(Pt 7):832–5. doi: 10.1107/S2056989015011561 (PMC4518946; doi:10.1107/S2056989015011561)
Supplement: Supplementary file 2 [file e-71-00832-Isup2.hkl]

data_I                                                                          
_shelx_title '    bch010_1 in P2(1)2(1)2(1)'                                    
_shelx_refln_list_code          4                                               
_shelx_F_calc_maximum      202.33                                               
_exptl_crystal_F_000       632.00                                               
_reflns_d_resolution_high  0.7326                                               
                                                                                
loop_                                                                           
 _space_group_symop_operation_xyz                                               
 'x, y, z'                                                                      
 '-x+1/2, -y, z+1/2'                                                            
 'x+1/2, -y+1/2, -z'                                                            
 '-x, y+1/2, -z+1/2'                                                            
                                                                                
_cell_length_a     5.2210                                                       
_cell_length_b     9.1889                                                       
_cell_length_c    22.1559                                                       
_cell_angle_alpha  90.000                                                       
_cell_angle_beta   90.000                                                       
_cell_angle_gamma  90.000                                                       
                                                                                
_shelx_F_squared_multiplier     1.000                                           
                                                                                
loop_                                                                           
 _refln_index_h                                                                 
 _refln_index_k                                                                 
 _refln_index_l                                                                 
 _refln_F_squared_calc                                                          
 _refln_F_squared_meas                                                          
 _refln_F_squared_sigma                                                         
 _refln_observed_status                                                         
   2   0   0      23649.82      22899.30       552.79 o                         
   4   0   0       4088.71       4175.71       104.01 o                         
   1   1   0       3698.18       3732.17        60.04 o                         
   2   1   0        279.90        243.20         6.72 o                         
   3   1   0         78.72         82.96         4.76 o                         
   4   1   0        340.03        337.17        10.13 o                         
   5   1   0          0.76         -8.92        12.20 o                         
   0   2   0       3519.77       4042.41       117.76 o                         
   1   2   0      38758.07      40027.47       676.81 o                         
   2   2   0       1616.94       1800.28        32.59 o                         
   3   2   0       8922.70       9205.98       158.62 o                         
   4   2   0        133.35        139.20         7.25 o                         
   5   2   0       1883.57       1862.16        51.30 o                         
   6   2   0         33.75          4.21        31.42 o                         
   1   3   0       5154.39       5690.33       121.48 o                         
   2   3   0        741.02        730.91        22.84 o                         
   3   3   0         98.74        124.07         7.19 o                         
   4   3   0          4.19          2.39         9.02 o                         
   5   3   0          4.40         -2.38        22.54 o                         
   6   3   0         40.38         75.71        30.92 o                         
   0   4   0      15135.25      15866.37       669.92 o                         
   1   4   0        603.34        599.41        24.04 o                         
   2   4   0       8010.48       8084.63       243.42 o                         
   3   4   0        779.79        778.74        30.37 o                         
   4   4   0         57.57         60.41        10.74 o                         
   5   4   0        433.22        387.57        34.50 o                         
   6   4   0        184.59        183.64        34.25 o                         
   1   5   0       2407.67       2694.20        67.57 o                         
   2   5   0         41.74         42.83        21.40 o                         
   3   5   0          0.48        -12.90        12.90 o                         
   4   5   0         47.14         35.52        11.73 o                         
   5   5   0          5.47        -11.71        24.75 o                         
   6   5   0          0.70        -10.38        31.25 o                         
   0   6   0        921.92        852.72        48.88 o                         
   1   6   0       2920.42       3062.70        97.29 o                         
   2   6   0       2367.95       2303.66        90.17 o                         
   3   6   0        193.48        163.64        16.62 o                         
   4   6   0       1777.49       1797.91        61.90 o                         
   5   6   0         48.38         73.96        26.84 o                         
   6   6   0        171.24        173.55        37.21 o                         
   1   7   0         72.89         75.84        15.91 o                         
   2   7   0          2.40         15.14        15.26 o                         
   3   7   0        450.33        427.47        25.13 o                         
   4   7   0         46.75         48.36        18.14 o                         
   5   7   0        339.01        327.31        36.50 o                         
   0   8   0        481.52        394.11        36.96 o                         
   1   8   0       2597.12       2677.57        89.32 o                         
   2   8   0        307.55        293.27        24.10 o                         
   3   8   0       3262.36       3460.14       112.65 o                         
   4   8   0          6.00          4.78        20.56 o                         
   5   8   0       1094.32       1086.07        69.34 o                         
   1   9   0          8.71          9.22        18.30 o                         
   2   9   0         40.74         76.33        20.55 o                         
   3   9   0         15.61          1.54        20.84 o                         
   4   9   0          4.15         14.41        24.02 o                         
   0  10   0       2472.63       2642.67       129.01 o                         
   1  10   0       1200.11       1177.15        51.27 o                         
   2  10   0       2258.12       2217.48        79.46 o                         
   3  10   0        476.56        456.60        69.65 o                         
   4  10   0       2083.95       2208.35        82.93 o                         
   1  11   0         44.34         53.80        25.31 o                         
   2  11   0          2.44         -6.96        30.77 o                         
   3  11   0          6.39         36.39        27.10 o                         
   0  12   0        401.55        395.78        53.05 o                         
   1  12   0        700.71        674.88        42.82 o                         
   2  12   0        420.13        455.35        39.25 o                         
   1   0   1       4351.67       4247.51        68.04 o                         
   2   0   1       4756.49       5294.71        91.54 o                         
   3   0   1         82.66         95.49         4.74 o                         
   4   0   1          8.33         17.02         5.81 o                         
   5   0   1         71.89         68.79         9.85 o                         
  -5   1   1       1153.01       1179.55        36.82 o                         
  -4   1   1       1880.38       1929.41        30.28 o                         
  -3   1   1       5918.57       6007.02        93.43 o                         
  -2   1   1       7407.59       7451.80       118.65 o                         
  -1   1   1      12157.04      12770.36       197.54 o                         
   0   1   1       9580.63      10516.07       222.64 o                         
   1   1   1      11397.16      12125.37       196.63 o                         
   2   1   1       7549.96       7584.84       129.10 o                         
   3   1   1       5481.73       5702.97       111.56 o                         
   4   1   1       1946.18       1962.45        50.96 o                         
   5   1   1       1268.45       1254.09        26.81 o                         
  -6   2   1        121.99        149.93        34.34 o                         
  -5   2   1         94.86         84.18        16.95 o                         
  -4   2   1        273.14        272.17        12.46 o                         
  -3   2   1       1349.75       1312.77        24.52 o                         
  -2   2   1        263.95        257.35         7.80 o                         
  -1   2   1         44.17         34.86         4.61 o                         
   0   2   1       5377.73       5824.47        99.68 o                         
   1   2   1         32.81         20.45         4.05 o                         
   2   2   1        291.37        293.52         7.77 o                         
   3   2   1       1274.96       1264.94        22.26 o                         
   4   2   1        344.54        328.62        11.26 o                         
   5   2   1         68.70         77.71        24.08 o                         
  -6   3   1        189.71        193.30        35.46 o                         
  -5   3   1       1475.61       1357.92        72.05 o                         
  -4   3   1       1162.12       1179.74        29.99 o                         
  -3   3   1       4890.04       4983.28        95.86 o                         
  -2   3   1       5915.71       6155.69       113.16 o                         
  -1   3   1       7653.24       7792.87       194.69 o                         
   0   3   1       2796.55       3007.39        75.49 o                         
   1   3   1       7867.53       8044.63       146.17 o                         
   2   3   1       5240.92       5511.81       145.69 o                         
   3   3   1       5008.14       4983.08       122.75 o                         
   4   3   1       1181.16       1206.22        24.82 o                         
   5   3   1       1489.57       1432.84        72.71 o                         
   6   3   1        210.85        201.72        34.50 o                         
  -6   4   1        188.24        220.56        36.59 o                         
  -5   4   1         60.95         44.29        25.04 o                         
  -4   4   1       1395.26       1397.90        38.18 o                         
  -3   4   1        327.67        321.54        18.47 o                         
  -2   4   1       1401.32       1461.08        46.38 o                         
  -1   4   1       3026.18       3089.24        92.68 o                         
   0   4   1         14.36         -1.93         9.16 o                         
   1   4   1       2920.89       2919.44        73.33 o                         
   2   4   1       1295.29       1328.98        30.84 o                         
   3   4   1        370.64        367.87        12.65 o                         
   4   4   1       1278.30       1260.27        37.08 o                         
   5   4   1         66.55         73.84        24.58 o                         
   6   4   1        180.12        180.39        34.29 o                         
  -6   5   1         44.66         32.88        31.67 o                         
  -5   5   1        171.93        178.30        29.84 o                         
  -4   5   1        194.77        221.88        35.73 o                         
  -3   5   1       1007.33        957.46        34.40 o                         
  -2   5   1        597.49        660.83        47.57 o                         
  -1   5   1       5327.07       5831.46       169.38 o                         
   0   5   1        923.66        967.34        35.64 o                         
   1   5   1       4825.31       5264.41       213.45 o                         
   2   5   1        603.45        659.29        26.88 o                         
   3   5   1        789.90        763.92        25.94 o                         
   4   5   1        240.24        236.03        14.56 o                         
   5   5   1        235.15        251.56        30.09 o                         
   6   5   1         47.20         51.50        32.25 o                         
  -6   6   1        191.17        188.72        36.75 o                         
  -5   6   1         82.58         76.63        27.04 o                         
  -4   6   1        247.50        254.33        22.75 o                         
  -3   6   1        190.31        236.22        19.27 o                         
  -2   6   1        703.04        671.27        31.12 o                         
  -1   6   1        248.93        211.25        17.83 o                         
   0   6   1       2626.62       2836.56        91.25 o                         
   1   6   1        260.30        242.13        18.22 o                         
   2   6   1        743.86        784.73        41.13 o                         
   3   6   1        149.79        171.16        17.96 o                         
   4   6   1        265.51        257.01        22.52 o                         
   5   6   1         68.34         49.42        25.29 o                         
   6   6   1        241.37        192.22        37.42 o                         
  -5   7   1        103.91        103.22        30.21 o                         
  -4   7   1       2008.13       1894.29        94.32 o                         
  -3   7   1        274.52        271.56        21.67 o                         
  -2   7   1       2759.15       2702.65        87.18 o                         
  -1   7   1       1059.91       1047.19        43.40 o                         
   0   7   1       6714.62       7373.04       225.91 o                         
   1   7   1       1067.40       1046.06        43.73 o                         
   2   7   1       2573.75       2583.83        87.07 o                         
   3   7   1        281.45        259.80        20.88 o                         
   4   7   1       1881.95       1846.69        65.43 o                         
   5   7   1        105.64         79.84        30.42 o                         
  -5   8   1        113.71        132.76        36.04 o                         
  -4   8   1        137.94        120.37        22.64 o                         
  -3   8   1        205.02        215.56        22.99 o                         
  -2   8   1         36.98         36.17        18.24 o                         
  -1   8   1        157.88        168.20        40.79 o                         
   0   8   1        318.61        303.38        23.41 o                         
   1   8   1        155.89        194.25        19.86 o                         
   2   8   1         21.77         20.56        26.09 o                         
   3   8   1        207.93        210.57        23.14 o                         
   4   8   1        134.68        132.64        57.94 o                         
  -4   9   1        313.99        321.25        29.77 o                         
  -3   9   1       2465.14       2534.51        97.57 o                         
  -2   9   1        746.38        759.16        37.13 o                         
  -1   9   1       4105.45       4252.59       132.85 o                         
   0   9   1          1.23          4.15        17.91 o                         
   1   9   1       4041.74       3991.01       132.44 o                         
   2   9   1        748.79        731.59        38.03 o                         
   3   9   1       2360.05       2296.80       120.01 o                         
   4   9   1        324.09        281.03        31.00 o                         
  -4  10   1         18.55         29.87        27.42 o                         
  -3  10   1         68.01         67.90        24.48 o                         
  -2  10   1        123.50        132.68        24.26 o                         
  -1  10   1          9.67          2.96        22.41 o                         
   0  10   1         29.01         39.94        21.51 o                         
   1  10   1         19.99         32.34        22.97 o                         
   2  10   1        111.28        114.46        24.51 o                         
   3  10   1         52.36         46.58        25.17 o                         
   4  10   1         15.05         25.96        41.46 o                         
  -3  11   1        118.09        102.45        30.45 o                         
  -2  11   1       2007.09       2083.47        78.05 o                         
  -1  11   1        533.80        557.56        35.55 o                         
   0  11   1       1541.81       1634.14        85.69 o                         
   1  11   1        548.55        546.98        36.20 o                         
   2  11   1       1920.04       1909.29        76.06 o                         
   3  11   1        133.54        111.57        28.62 o                         
  -2  12   1        107.26        105.47        42.40 o                         
  -1  12   1         68.04         90.51        29.24 o                         
   0  12   1         32.22         27.52        26.37 o                         
   1  12   1         71.92        119.27        28.85 o                         
   2  12   1        138.77        102.73        42.77 o                         
   1   0   2          1.86          2.30         2.15 o                         
   2   0   2      13329.42      13213.88       209.98 o                         
   3   0   2        113.29        105.83         5.43 o                         
   4   0   2       7395.57       7565.72       129.79 o                         
   5   0   2          0.29        -11.56        11.56 o                         
  -6   1   2        222.29        246.81        37.67 o                         
  -5   1   2        244.00        252.55        35.75 o                         
  -4   1   2        501.87        499.42        13.25 o                         
  -3   1   2         77.24         78.82         5.39 o                         
  -2   1   2       2409.80       2454.04        33.29 o                         
  -1   1   2       5478.37       5614.97       108.12 o                         
   0   1   2        985.18       1090.96        20.19 o                         
   1   1   2       5687.47       5782.25        91.00 o                         
   2   1   2       1993.06       2045.92        50.05 o                         
   3   1   2        138.49        137.84         6.59 o                         
   4   1   2        635.11        617.65        16.05 o                         
   5   1   2        216.25        272.52        27.00 o                         
  -6   2   2         15.30         10.42        27.25 o                         
  -5   2   2       1829.68       1845.28        63.70 o                         
  -4   2   2        121.15        123.53         9.83 o                         
  -3   2   2      10406.68      10729.05       170.14 o                         
  -2   2   2        854.67        882.11        17.42 o                         
  -1   2   2       3678.45       3650.29        64.63 o                         
   0   2   2        107.16        120.32         4.66 o                         
   1   2   2       3865.69       3841.58        65.55 o                         
   2   2   2        847.95        892.82        16.69 o                         
   3   2   2      10265.08      10563.57       225.07 o                         
   4   2   2         94.16         97.96         7.48 o                         
   5   2   2       1834.11       1846.79        89.80 o                         
  -6   3   2         96.58         82.17        29.25 o                         
  -5   3   2       1411.68       1450.93        52.61 o                         
  -4   3   2         43.55         60.11         9.96 o                         
  -3   3   2       3630.93       3760.53        71.47 o                         
  -2   3   2          6.23          6.77         5.95 o                         
  -1   3   2        889.18        824.05        26.15 o                         
   0   3   2         16.59         12.91         5.16 o                         
   1   3   2       1072.00       1014.42        25.85 o                         
   2   3   2          4.95         -2.98         6.48 o                         
   3   3   2       3555.28       3557.52        78.98 o                         
   4   3   2         71.81         72.52        10.18 o                         
   5   3   2       1426.37       1336.82        46.38 o                         
   6   3   2         89.84         70.63        33.00 o                         
  -6   4   2        249.98        255.89        35.84 o                         
  -5   4   2        254.20        231.77        30.96 o                         
  -4   4   2        884.67        916.92        26.53 o                         
  -3   4   2        173.24        169.25        12.98 o                         
  -2   4   2       3108.95       3228.28       102.12 o                         
  -1   4   2       3672.90       3978.52       130.78 o                         
   0   4   2       1938.03       2151.21        55.79 o                         
   1   4   2       3548.69       3829.27        94.62 o                         
   2   4   2       3380.05       3340.24       101.46 o                         
   3   4   2        141.63        126.82        13.07 o                         
   4   4   2        959.22        977.21        24.43 o                         
   5   4   2        268.47        253.97        29.42 o                         
   6   4   2        250.79        274.64        37.21 o                         
  -6   5   2        805.19        897.14        63.30 o                         
  -5   5   2        122.94        135.51        29.04 o                         
  -4   5   2       1305.40       1358.51        46.87 o                         
  -3   5   2        600.41        537.60        26.94 o                         
  -2   5   2       3394.37       3358.31        99.23 o                         
  -1   5   2        203.15        215.36        15.73 o                         
   0   5   2       4448.14       4429.33       136.23 o                         
   1   5   2        251.20        227.48        37.75 o                         
   2   5   2       3144.62       3026.01       143.57 o                         
   3   5   2        643.21        614.34        22.08 o                         
   4   5   2       1283.19       1253.25        39.74 o                         
   5   5   2        158.11        142.47        28.00 o                         
   6   5   2        839.17        911.73        64.17 o                         
  -6   6   2        249.23        226.81        38.79 o                         
  -5   6   2        373.67        389.48        37.92 o                         
  -4   6   2        447.62        459.84        26.23 o                         
  -3   6   2        364.30        343.03        50.59 o                         
  -2   6   2       1307.00       1250.53        46.33 o                         
  -1   6   2        783.98        828.81        32.26 o                         
   0   6   2       3810.93       3905.67       122.13 o                         
   1   6   2        568.32        624.10        30.67 o                         
   2   6   2       1275.94       1282.39        46.12 o                         
   3   6   2        344.42        336.09        21.26 o                         
   4   6   2        393.48        419.12        19.43 o                         
   5   6   2        388.48        405.03        35.42 o                         
  -5   7   2        932.22        870.10        59.84 o                         
  -4   7   2        222.39        233.12        49.32 o                         
  -3   7   2        909.95        919.13        52.92 o                         
  -2   7   2        121.42        111.24        17.72 o                         
  -1   7   2       2276.18       2356.24       107.34 o                         
   0   7   2        457.79        473.01        25.77 o                         
   1   7   2       2180.49       2217.64        75.93 o                         
   2   7   2        130.86        143.02        34.06 o                         
   3   7   2        929.82        992.58        40.42 o                         
   4   7   2        253.64        239.03        22.05 o                         
   5   7   2        908.29        886.39        58.00 o                         
  -5   8   2        288.56        271.14        39.17 o                         
  -4   8   2        105.47        132.30        21.24 o                         
  -3   8   2       1144.87       1058.66        44.90 o                         
  -2   8   2        184.24        164.96        19.92 o                         
  -1   8   2       2311.54       2442.70        82.09 o                         
   0   8   2         28.17          7.65        18.41 o                         
   1   8   2       2283.84       2426.98        81.91 o                         
   2   8   2        262.97        287.55        55.23 o                         
   3   8   2       1044.38        985.35        43.54 o                         
   4   8   2         91.16        108.65        21.81 o                         
  -4   9   2        146.00        118.20        25.15 o                         
  -3   9   2         20.28          1.13        20.54 o                         
  -2   9   2        489.26        503.35        29.87 o                         
  -1   9   2        138.82        148.50        21.91 o                         
   0   9   2         45.63         66.55        19.92 o                         
   1   9   2        148.04        139.39        20.61 o                         
   2   9   2        414.22        412.32        29.48 o                         
   3   9   2         25.42         52.83        21.96 o                         
   4   9   2        152.59        178.22        38.84 o                         
  -4  10   2        622.67        651.35        39.96 o                         
  -3  10   2        252.66        213.93        27.93 o                         
  -2  10   2       1088.76       1060.72        47.78 o                         
  -1  10   2        204.01        194.36        24.19 o                         
   0  10   2       1615.05       1723.07        97.24 o                         
   1  10   2        197.17        208.82        25.05 o                         
   2  10   2       1075.21       1076.79        48.93 o                         
   3  10   2        220.68        203.23        26.91 o                         
   4  10   2        663.06        660.17        60.67 o                         
  -3  11   2          3.73         24.61        28.10 o                         
  -2  11   2        139.56        153.06        55.19 o                         
  -1  11   2         45.82         44.63        23.70 o                         
   0  11   2        542.62        516.87        41.09 o                         
   1  11   2         52.29         63.32        27.04 o                         
   2  11   2        135.15        157.96        27.97 o                         
   3  11   2         15.17         34.98        27.84 o                         
  -2  12   2        132.42        180.61        32.29 o                         
  -1  12   2        592.40        592.31        41.30 o                         
   0  12   2         76.27         20.91        27.59 o                         
   1  12   2        557.28        521.54        38.57 o                         
   2  12   2        121.88        104.82        31.01 o                         
   1   0   3       4804.14       4586.52        85.75 o                         
   2   0   3        259.58        239.43         7.15 o                         
   3   0   3       2491.63       2475.32        47.71 o                         
   4   0   3          5.49         16.41         6.07 o                         
   5   0   3       1091.74       1057.43        52.00 o                         
  -6   1   3        385.62        339.44        39.79 o                         
  -5   1   3        381.59        362.28        24.13 o                         
  -4   1   3        576.81        588.21        14.35 o                         
  -3   1   3       2160.33       2204.05        35.21 o                         
  -2   1   3       1461.29       1426.66        25.83 o                         
  -1   1   3       2878.14       3022.28        47.33 o                         
   0   1   3        689.04        689.50        10.94 o                         
   1   1   3       3131.17       3274.88        50.47 o                         
   2   1   3       1386.49       1395.47        28.19 o                         
   3   1   3       1963.08       2013.25        41.80 o                         
   4   1   3        604.77        620.68        17.93 o                         
   5   1   3        437.18        460.01        35.31 o                         
  -6   2   3        435.99        438.78        41.17 o                         
  -5   2   3        218.78        206.36        39.25 o                         
  -4   2   3       1315.02       1348.58        33.09 o                         
  -3   2   3       1169.94       1160.23        19.75 o                         
  -2   2   3       3037.10       3107.80        49.90 o                         
  -1   2   3       6111.45       6183.33       105.37 o                         
   0   2   3         18.45         25.71         3.49 o                         
   1   2   3       6113.09       6135.90        98.92 o                         
   2   2   3       3042.32       2998.54        48.47 o                         
   3   2   3       1179.68       1199.58        27.79 o                         
   4   2   3       1310.25       1334.79        36.74 o                         
   5   2   3        210.06        214.23        18.21 o                         
  -6   3   3        175.75        161.72        34.21 o                         
  -5   3   3        827.82        830.36        39.11 o                         
  -4   3   3        825.69        805.74        23.14 o                         
  -3   3   3       1216.27       1225.73        26.85 o                         
  -2   3   3       1963.19       1928.41        40.72 o                         
  -1   3   3       3229.95       3914.12        88.41 o                         
   0   3   3       1904.66       2153.92        55.16 o                         
   1   3   3       3429.30       3934.99        75.72 o                         
   2   3   3       2136.42       2135.81        45.01 o                         
   3   3   3       1227.13       1208.45        25.53 o                         
   4   3   3        804.64        786.68        21.53 o                         
   5   3   3        828.46        902.27        52.34 o                         
  -6   4   3        778.75        841.22        60.59 o                         
  -5   4   3       1252.62       1234.19        50.67 o                         
  -4   4   3       3523.34       3581.64        78.04 o                         
  -3   4   3       6728.88       6831.50       170.88 o                         
  -2   4   3       2002.73       2033.83        61.25 o                         
  -1   4   3       2024.85       1973.81        64.96 o                         
   0   4   3       7648.40       8016.51       167.29 o                         
   1   4   3       1985.45       1979.09        60.95 o                         
   2   4   3       1939.02       1968.78        55.27 o                         
   3   4   3       6869.77       6924.41       170.14 o                         
   4   4   3       3525.55       3397.96        87.65 o                         
   5   4   3       1273.69       1274.64        44.16 o                         
   6   4   3        763.10        775.47        57.71 o                         
  -6   5   3        187.60        190.55        37.50 o                         
  -5   5   3        186.54        212.60        31.34 o                         
  -4   5   3        451.86        467.54        39.96 o                         
  -3   5   3       1368.14       1323.84        49.34 o                         
  -2   5   3        194.43        196.23        15.84 o                         
  -1   5   3       1448.12       1522.22        70.34 o                         
   0   5   3          7.86         16.20        11.09 o                         
   1   5   3       1353.92       1395.21        38.57 o                         
   2   5   3        164.29        157.30        10.39 o                         
   3   5   3       1391.71       1406.99        33.28 o                         
   4   5   3        449.82        492.70        16.87 o                         
   5   5   3        187.79        191.97        27.92 o                         
  -6   6   3        783.70        878.64        61.59 o                         
  -5   6   3        305.55        336.06        36.96 o                         
  -4   6   3       2968.25       2965.68        97.63 o                         
  -3   6   3        100.52        103.67        17.81 o                         
  -2   6   3       2837.35       2797.34        91.90 o                         
  -1   6   3       2550.83       2577.59        83.53 o                         
   0   6   3       7622.08       7962.92       241.63 o                         
   1   6   3       2574.34       2571.90        83.28 o                         
   2   6   3       2860.94       2909.51       129.28 o                         
   3   6   3        147.60        152.28        16.78 o                         
   4   6   3       3018.36       3048.80        78.35 o                         
   5   6   3        350.39        335.27        34.21 o                         
  -5   7   3        177.72        253.39        37.21 o                         
  -4   7   3        705.72        704.28        34.81 o                         
  -3   7   3        163.22        168.54        19.82 o                         
  -2   7   3       1216.86       1176.43        46.21 o                         
  -1   7   3        152.04        138.71        18.42 o                         
   0   7   3       2001.96       2047.40        69.42 o                         
   1   7   3        161.05        173.43        18.58 o                         
   2   7   3       1241.26       1212.74        45.33 o                         
   3   7   3        154.93        146.68        19.06 o                         
   4   7   3        646.74        662.56        41.88 o                         
  -4   8   3        112.19        123.52        23.43 o                         
  -3   8   3        830.16        857.57        40.20 o                         
  -2   8   3        214.21        224.22        21.76 o                         
  -1   8   3        534.49        582.87        52.42 o                         
   0   8   3        103.36         61.08        17.74 o                         
   1   8   3        524.20        567.78        52.55 o                         
   2   8   3        244.28        252.62        21.73 o                         
   3   8   3        843.20        916.76       129.55 o                         
   4   8   3        171.93        157.93        22.34 o                         
  -4   9   3          1.90         13.43        26.25 o                         
  -3   9   3        387.74        371.96        32.09 o                         
  -2   9   3        253.21        211.32        23.84 o                         
  -1   9   3       1146.46       1101.43        47.60 o                         
   0   9   3        274.48        218.89        23.65 o                         
   1   9   3       1146.16       1164.00       112.01 o                         
   2   9   3        251.23        242.69        24.10 o                         
   3   9   3        403.25        404.08        28.17 o                         
   4   9   3          5.62         -6.71        36.54 o                         
  -4  10   3         45.85         32.55        27.48 o                         
  -3  10   3         32.34         32.96        25.58 o                         
  -2  10   3        236.09        243.00        27.01 o                         
  -1  10   3        427.55        355.48        30.70 o                         
   0  10   3         23.18         16.69        20.46 o                         
   1  10   3        470.26        502.96        31.25 o                         
   2  10   3        207.00        221.54        26.07 o                         
   3  10   3         74.60        100.82        25.75 o                         
   4  10   3         54.12         56.63        42.50 o                         
  -3  11   3         62.31         55.84        28.35 o                         
  -2  11   3        289.36        240.86        29.62 o                         
  -1  11   3        328.52        302.05        29.77 o                         
   0  11   3        397.54        381.95        31.89 o                         
   1  11   3        356.34        334.86        30.09 o                         
   2  11   3        297.19        322.71        30.01 o                         
   3  11   3         79.37         73.14        28.56 o                         
  -1  12   3         71.13         84.61        37.04 o                         
   0  12   3        461.37        473.49        37.37 o                         
   1  12   3         67.83         24.06        27.97 o                         
   0   0   4         43.71         16.43         5.58 o                         
   1   0   4        107.06        101.07         5.24 o                         
   2   0   4         48.35         43.64         5.63 o                         
   3   0   4        172.78        159.40         8.41 o                         
   4   0   4          0.73         11.46         7.85 o                         
   5   0   4        250.13        262.19        15.93 o                         
  -6   1   4        283.76        239.43        38.13 o                         
  -5   1   4        372.70        363.68        18.44 o                         
  -4   1   4       1218.14       1176.19        22.76 o                         
  -3   1   4        481.41        460.13         9.85 o                         
  -2   1   4       2471.41       2368.05        49.65 o                         
  -1   1   4       2145.38       2216.37        36.00 o                         
   0   1   4       3086.78       3449.92        51.02 o                         
   1   1   4       1776.91       1813.58        38.66 o                         
   2   1   4       2814.54       2735.09        45.26 o                         
   3   1   4        379.57        343.41        12.17 o                         
   4   1   4       1078.90       1094.26        44.34 o                         
   5   1   4        428.36        476.07        32.09 o                         
  -6   2   4        322.65        367.91        28.61 o                         
  -5   2   4         40.23         36.70        16.80 o                         
  -4   2   4        402.60        386.23        16.18 o                         
  -3   2   4         69.17         66.23         4.94 o                         
  -2   2   4       1036.49       1037.33        18.77 o                         
  -1   2   4       1078.77       1120.76        18.79 o                         
   0   2   4       1923.32       1946.27        30.01 o                         
   1   2   4       1008.19       1054.73        20.43 o                         
   2   2   4       1081.06       1049.01        18.91 o                         
   3   2   4         82.73         83.72         8.17 o                         
   4   2   4        438.61        434.05        16.45 o                         
   5   2   4         42.74         32.38        11.25 o                         
  -6   3   4         49.78         18.84        23.22 o                         
  -5   3   4       1863.81       1893.80        65.41 o                         
  -4   3   4        462.98        468.12        17.03 o                         
  -3   3   4       8089.12       8041.59       171.98 o                         
  -2   3   4        248.32        250.33         9.26 o                         
  -1   3   4       4696.83       4753.66        90.53 o                         
   0   3   4       4154.72       4633.73       114.88 o                         
   1   3   4       4920.27       4843.81        92.32 o                         
   2   3   4        276.73        260.01         9.51 o                         
   3   3   4       8098.23       8078.47       152.97 o                         
   4   3   4        467.09        443.11        15.52 o                         
   5   3   4       1804.60       1797.01        61.03 o                         
  -6   4   4        120.12        102.55        34.34 o                         
  -5   4   4        224.82        245.71        22.45 o                         
  -4   4   4        432.11        456.62        19.68 o                         
  -3   4   4        565.05        529.82        21.61 o                         
  -2   4   4       1664.08       1734.67        53.25 o                         
  -1   4   4        836.68        995.01        28.67 o                         
   0   4   4        135.86        130.11        10.09 o                         
   1   4   4        841.25        948.80        32.77 o                         
   2   4   4       1755.26       1831.46        41.11 o                         
   3   4   4        600.38        604.08        15.64 o                         
   4   4   4        441.18        428.84        17.79 o                         
   5   4   4        233.46        246.78        21.90 o                         
   6   4   4        104.76         90.76        35.17 o                         
  -6   5   4       1194.77       1104.53        68.75 o                         
  -5   5   4        237.81        253.64        33.21 o                         
  -4   5   4       2045.90       2137.50        71.75 o                         
  -3   5   4       2207.15       2175.75        71.40 o                         
  -2   5   4       8623.30       8419.19       262.75 o                         
  -1   5   4        292.47        297.83        17.57 o                         
   0   5   4       8836.79       9207.03       398.69 o                         
   1   5   4        287.44        283.83        17.18 o                         
   2   5   4       8937.40       8898.83       338.22 o                         
   3   5   4       2200.80       2140.22        57.44 o                         
   4   5   4       2108.60       2149.30        55.77 o                         
   5   5   4        249.59        228.43        29.88 o                         
  -6   6   4        271.17        323.56        45.13 o                         
  -5   6   4         93.40         81.30        30.09 o                         
  -4   6   4        495.09        531.06        27.34 o                         
  -3   6   4        235.88        244.70        28.36 o                         
  -2   6   4        376.54        332.61        22.20 o                         
  -1   6   4        163.77        173.77        16.82 o                         
   0   6   4         50.99         47.59        13.90 o                         
   1   6   4        137.03        124.31        12.97 o                         
   2   6   4        405.89        413.52        17.64 o                         
   3   6   4        246.72        222.79        14.70 o                         
   4   6   4        488.61        485.57        17.69 o                         
   5   6   4         89.37         78.17        26.63 o                         
  -5   7   4       1476.10       1552.39        85.76 o                         
  -4   7   4        448.21        471.06        28.19 o                         
  -3   7   4       2374.94       2329.34        81.01 o                         
  -2   7   4        859.57        871.57       115.72 o                         
  -1   7   4       6270.03       6392.55       199.49 o                         
   0   7   4        126.76        150.59        26.19 o                         
   1   7   4       6394.16       6561.75       199.28 o                         
   2   7   4        864.34        829.20        56.02 o                         
   3   7   4       2462.16       2464.69        79.92 o                         
   4   7   4        462.51        510.56        43.63 o                         
  -4   8   4          2.06        -16.27        20.52 o                         
  -3   8   4        195.10        211.03        22.48 o                         
  -2   8   4        888.12        826.37        38.30 o                         
  -1   8   4         89.08         81.40        28.00 o                         
   0   8   4          7.69         10.42        16.37 o                         
   1   8   4         99.54         73.37        19.34 o                         
   2   8   4        921.16        891.02        54.25 o                         
   3   8   4        175.12        177.67        21.31 o                         
   4   8   4          4.08         18.00        31.25 o                         
  -4   9   4        478.19        519.62        35.79 o                         
  -3   9   4        144.03        169.81        24.98 o                         
  -2   9   4       1369.70       1411.35        57.54 o                         
  -1   9   4        133.94        147.38        25.04 o                         
   0   9   4       1334.52       1355.46        52.98 o                         
   1   9   4        125.56        111.57        21.33 o                         
   2   9   4       1565.35       1543.29        66.61 o                         
   3   9   4        144.06        113.61        22.79 o                         
   4   9   4        508.40        543.54        47.21 o                         
  -4  10   4         16.84         50.77        29.13 o                         
  -3  10   4         33.48         46.90        28.54 o                         
  -2  10   4         31.51          7.67        22.97 o                         
  -1  10   4        186.48        157.93        32.42 o                         
   0  10   4          4.27          3.05        20.13 o                         
   1  10   4        200.71        237.15        49.98 o                         
   2  10   4         27.71         26.90        22.79 o                         
   3  10   4         44.90         44.46        25.17 o                         
  -3  11   4         54.05         39.96        29.76 o                         
  -2  11   4        210.41        189.90        27.94 o                         
  -1  11   4        649.74        600.18        37.43 o                         
   0  11   4        665.46        624.61        45.46 o                         
   1  11   4        646.73        726.00        39.94 o                         
   2  11   4        203.41        217.01        48.13 o                         
   3  11   4        106.12         94.55        29.52 o                         
  -1  12   4         51.32         49.14        28.35 o                         
   0  12   4         16.45         19.38        26.28 o                         
   1  12   4         41.09         49.33        29.02 o                         
   1   0   5      12705.26      12179.54       224.04 o                         
   2   0   5       2301.19       2440.12        39.63 o                         
   3   0   5       1567.30       1562.90        35.54 o                         
   4   0   5        164.81        140.70        10.00 o                         
   5   0   5       1093.44       1092.09        34.65 o                         
  -6   1   5        422.23        458.11        30.02 o                         
  -5   1   5        393.09        430.86        18.82 o                         
  -4   1   5       1280.17       1268.72        32.42 o                         
  -3   1   5       1167.63       1174.26        26.00 o                         
  -2   1   5         30.00         17.59         2.99 o                         
  -1   1   5        966.51        888.89        16.60 o                         
   0   1   5       2136.61       2162.89        34.68 o                         
   1   1   5        914.24        855.94        16.46 o                         
   2   1   5         46.28         28.93         4.35 o                         
   3   1   5       1217.68       1207.07        31.53 o                         
   4   1   5       1339.16       1341.54        46.15 o                         
   5   1   5        335.34        305.08        58.02 o                         
  -6   2   5        721.82        742.94        38.75 o                         
  -5   2   5        313.87        351.37        18.59 o                         
  -4   2   5        450.68        431.08        17.13 o                         
  -3   2   5       1544.39       1534.69        28.99 o                         
  -2   2   5       4780.16       4848.39        74.94 o                         
  -1   2   5        794.84        770.94        15.29 o                         
   0   2   5      10839.29      11228.65       167.49 o                         
   1   2   5        765.66        730.47        20.89 o                         
   2   2   5       5026.58       5101.26        84.97 o                         
   3   2   5       1556.59       1578.51        35.81 o                         
   4   2   5        312.30        335.70        20.96 o                         
  -6   3   5          1.50         13.08        23.18 o                         
  -5   3   5        671.28        706.89        27.41 o                         
  -4   3   5         85.03         96.81        12.46 o                         
  -3   3   5       2248.66       2180.95        45.49 o                         
  -2   3   5        175.85        162.35         7.83 o                         
  -1   3   5       1158.94       1206.76        31.96 o                         
   0   3   5       3321.47       3646.47        70.71 o                         
   1   3   5       1091.42       1148.16        24.77 o                         
   2   3   5        195.86        190.18         6.99 o                         
   3   3   5       2337.96       2293.57        44.26 o                         
   4   3   5         61.05         79.17        10.42 o                         
   5   3   5        717.31        695.61        29.87 o                         
   6   3   5          5.16         -0.29        18.96 o                         
  -6   4   5        559.93        603.91        37.20 o                         
  -5   4   5        778.92        789.22        37.82 o                         
  -4   4   5       3182.45       3186.26        84.28 o                         
  -3   4   5       2582.45       2610.57        70.73 o                         
  -2   4   5       2644.51       2703.83        62.71 o                         
  -1   4   5       6572.27       6652.88       140.96 o                         
   0   4   5       2273.49       2213.42        49.87 o                         
   1   4   5       6633.21       6809.88       166.33 o                         
   2   4   5       2889.30       2912.69        62.31 o                         
   3   4   5       2841.20       2734.89        53.37 o                         
   4   4   5       3234.32       3268.51        82.30 o                         
   5   4   5        760.99        713.67        47.42 o                         
  -6   5   5         72.29         65.09        34.34 o                         
  -5   5   5        253.72        209.18        31.13 o                         
  -4   5   5        127.90        136.56        15.00 o                         
  -3   5   5        206.58        205.25        15.22 o                         
  -2   5   5         47.58         48.48         9.91 o                         
  -1   5   5        520.92        549.95        26.52 o                         
   0   5   5        577.66        584.01        29.89 o                         
   1   5   5        588.78        559.26        43.69 o                         
   2   5   5         61.06         46.38        10.34 o                         
   3   5   5        221.33        210.51        11.59 o                         
   4   5   5        113.99        119.46        16.06 o                         
   5   5   5        230.84        231.12        20.21 o                         
  -6   6   5        541.14        594.91        53.21 o                         
  -5   6   5        364.65        312.85        38.67 o                         
  -4   6   5       1238.78       1196.66        47.25 o                         
  -3   6   5        620.15        639.45        32.45 o                         
  -2   6   5       1981.32       1931.94        86.48 o                         
  -1   6   5       1133.74       1194.29        47.66 o                         
   0   6   5       8797.49       9055.91       274.29 o                         
   1   6   5       1329.73       1346.05        37.04 o                         
   2   6   5       2038.65       2078.78        53.57 o                         
   3   6   5        634.17        691.54        24.45 o                         
   4   6   5       1287.40       1223.05        36.27 o                         
  -4   7   5         25.95         16.19        19.16 o                         
  -3   7   5         45.57         12.32        19.71 o                         
  -2   7   5         21.28         19.98        16.26 o                         
  -1   7   5       1245.09       1219.10        47.78 o                         
   0   7   5        140.39        162.39        34.50 o                         
   1   7   5       1220.96       1306.62        48.76 o                         
   2   7   5         11.07          2.06        12.15 o                         
   3   7   5         32.36         12.95        12.75 o                         
   4   7   5         19.99         -8.37        16.94 o                         
  -4   8   5        428.97        449.95        30.87 o                         
  -3   8   5        655.66        611.91        32.83 o                         
  -2   8   5        340.45        368.60        26.42 o                         
  -1   8   5       1133.75       1127.45        57.00 o                         
   0   8   5        207.94        163.45        19.63 o                         
   1   8   5       1327.29       1294.00        48.33 o                         
   2   8   5        382.45        394.16        26.40 o                         
   3   8   5        733.45        706.67        33.72 o                         
   4   8   5        419.22        418.19        42.88 o                         
  -4   9   5         48.59         48.88        25.40 o                         
  -3   9   5        126.75         93.63        23.01 o                         
  -2   9   5         49.98         43.80        20.41 o                         
  -1   9   5        606.78        566.42        31.96 o                         
   0   9   5         27.70         57.69        19.03 o                         
   1   9   5        631.48        618.11        32.92 o                         
   2   9   5         40.59         39.16        20.54 o                         
   3   9   5        117.62        122.78        22.65 o                         
   4   9   5         34.16         61.55        37.09 o                         
  -4  10   5         62.43         74.19        30.22 o                         
  -3  10   5        239.62        290.76        30.89 o                         
  -2  10   5        427.07        431.70        33.25 o                         
  -1  10   5        189.99        178.70        24.08 o                         
   0  10   5        240.46        244.47        31.09 o                         
   1  10   5        161.21        130.30        23.95 o                         
   2  10   5        510.48        504.90        33.65 o                         
   3  10   5        293.82        325.71        30.26 o                         
  -3  11   5         47.71         29.89        28.17 o                         
  -2  11   5        234.12        278.19        31.53 o                         
  -1  11   5        130.55        128.28        47.21 o                         
   0  11   5        620.60        585.14        37.31 o                         
   1  11   5        117.82        112.81        27.78 o                         
   2  11   5        235.51        236.26        31.74 o                         
   3  11   5         52.75         51.70        27.57 o                         
  -1  12   5         18.70         -3.75        27.56 o                         
   0  12   5        108.61         95.69        29.25 o                         
   1  12   5         13.98         -1.43        26.50 o                         
   0   0   6      40939.37      40891.20      1213.50 o                         
   1   0   6       3213.72       3334.92        70.64 o                         
   2   0   6       3295.33       3220.13        55.81 o                         
   3   0   6        351.45        307.97        16.84 o                         
   4   0   6       1099.17       1107.56        28.14 o                         
   5   0   6         44.10         30.23        12.91 o                         
   6   0   6       1221.45       1259.24        53.67 o                         
  -6   1   6        185.96        164.73        24.99 o                         
  -5   1   6         11.50          5.03        11.15 o                         
  -4   1   6        741.60        720.83        21.27 o                         
  -3   1   6        666.47        631.84        25.17 o                         
  -2   1   6       1324.42       1273.12        24.70 o                         
  -1   1   6       2766.14       2709.79        45.66 o                         
   0   1   6       9376.75       9748.74       181.22 o                         
   1   1   6       3004.08       2977.20        49.28 o                         
   2   1   6       1159.93       1101.95        31.28 o                         
   3   1   6        727.39        711.19        27.56 o                         
   4   1   6        546.29        593.79        28.31 o                         
   5   1   6         15.05         -9.52        17.96 o                         
  -6   2   6        128.42        111.98        24.80 o                         
  -5   2   6        752.94        784.62        25.30 o                         
  -4   2   6        457.92        462.22        24.83 o                         
  -3   2   6       1853.93       1871.28        34.23 o                         
  -2   2   6        347.69        326.16        10.38 o                         
  -1   2   6        809.95        726.32        13.95 o                         
   0   2   6       3897.64       4299.39        74.09 o                         
   1   2   6        814.75        724.92        14.34 o                         
   2   2   6        394.45        361.88         8.57 o                         
   3   2   6       1791.90       1833.63        41.29 o                         
   4   2   6        515.22        545.32        22.39 o                         
   6   2   6        159.92        168.26        17.96 o                         
  -6   3   6         73.14         54.90        24.49 o                         
  -5   3   6        589.24        566.95        21.30 o                         
  -4   3   6        121.61        136.09        12.04 o                         
  -3   3   6       1615.71       1589.39        28.69 o                         
  -2   3   6       1717.42       1766.07        37.18 o                         
  -1   3   6       7223.14       7578.68       138.55 o                         
   0   3   6       8565.66       9411.91       178.90 o                         
   1   3   6       6578.06       6855.49       154.81 o                         
   2   3   6       1869.87       1885.86        41.45 o                         
   3   3   6       1346.82       1334.19        33.69 o                         
   4   3   6         95.44        105.19        10.11 o                         
   5   3   6        624.83        562.83        33.63 o                         
  -6   4   6        185.20        136.75        34.84 o                         
  -5   4   6         62.66         42.26        13.87 o                         
  -4   4   6         56.74         64.83        13.56 o                         
  -3   4   6        335.01        319.98        13.62 o                         
  -2   4   6        378.69        383.35        17.13 o                         
  -1   4   6        646.65        661.77        19.62 o                         
   0   4   6        664.37        671.96        18.96 o                         
   1   4   6        715.32        700.30        22.20 o                         
   2   4   6        327.36        301.97        22.23 o                         
   3   4   6        402.19        400.07        17.80 o                         
   4   4   6         40.42         33.41        11.57 o                         
   5   4   6         58.08         61.85        15.68 o                         
   6   4   6        146.95        172.76        25.54 o                         
  -6   5   6        486.11        537.91        50.67 o                         
  -5   5   6         50.63         29.42        14.34 o                         
  -4   5   6        817.57        767.49        30.17 o                         
  -3   5   6        177.03        159.41        12.00 o                         
  -2   5   6       3321.43       3290.33        72.36 o                         
  -1   5   6       2452.66       2596.10        66.00 o                         
   0   5   6       2343.97       2297.08        74.49 o                         
   1   5   6       2365.88       2605.23        67.82 o                         
   2   5   6       3207.02       3141.41        82.68 o                         
   3   5   6        152.69        160.82        10.34 o                         
   4   5   6        879.81        878.89        27.65 o                         
  -6   6   6        113.88        112.67        38.63 o                         
  -5   6   6        210.69        184.89        35.09 o                         
  -4   6   6        394.17        385.19        24.40 o                         
  -3   6   6         81.76         72.40        16.98 o                         
  -2   6   6        286.70        241.36        33.36 o                         
  -1   6   6        119.28        125.84        17.14 o                         
   0   6   6         27.10         37.16        11.57 o                         
   1   6   6        202.18        197.21        20.21 o                         
   2   6   6        353.34        359.20        30.96 o                         
   3   6   6         51.12         26.87        14.29 o                         
   4   6   6        381.27        354.85        17.92 o                         
   5   6   6        163.27        176.09        26.29 o                         
  -4   7   6         99.07        127.15        26.29 o                         
  -3   7   6       1796.15       1791.77        61.26 o                         
  -2   7   6        207.88        158.93        34.86 o                         
  -1   7   6       3605.60       3527.81       109.89 o                         
   0   7   6       1670.98       1715.34        60.34 o                         
   1   7   6       3425.00       3354.94        86.58 o                         
   2   7   6        197.90        175.55        14.66 o                         
   3   7   6       1626.82       1621.12        47.37 o                         
   4   7   6        109.87        113.83        19.52 o                         
  -4   8   6        151.63        158.78        43.17 o                         
  -3   8   6       1349.35       1342.98        96.03 o                         
  -2   8   6         50.95         63.79        19.42 o                         
  -1   8   6        505.66        500.14        29.88 o                         
   0   8   6         10.31         20.90        16.83 o                         
   1   8   6        513.50        554.03        29.00 o                         
   2   8   6         47.82         47.03        18.95 o                         
   3   8   6       1359.69       1434.91        53.35 o                         
   4   8   6        109.55        114.63        34.92 o                         
  -4   9   6        722.16        798.39        41.55 o                         
  -3   9   6         43.02         30.46        22.62 o                         
  -2   9   6       1307.52       1384.18        56.06 o                         
  -1   9   6         62.84        111.40        20.25 o                         
   0   9   6       1382.71       1337.81        78.71 o                         
   1   9   6         62.89         39.43        18.51 o                         
   2   9   6       1363.89       1355.52       106.07 o                         
   3   9   6         56.86         49.65        21.42 o                         
  -4  10   6        864.43        846.36        46.18 o                         
  -3  10   6        288.51        290.70        31.15 o                         
  -2  10   6       1095.11       1185.27        58.67 o                         
  -1  10   6        255.69        291.39        28.50 o                         
   0  10   6        451.58        459.85        32.55 o                         
   1  10   6        259.15        266.92        25.95 o                         
   2  10   6       1083.01       1110.20        51.63 o                         
   3  10   6        298.01        304.60        30.12 o                         
  -3  11   6        464.12        516.65        39.47 o                         
  -2  11   6         83.22         72.96        28.01 o                         
  -1  11   6        569.89        547.86        38.21 o                         
   0  11   6         71.96         86.26        26.32 o                         
   1  11   6        498.08        507.88        35.81 o                         
   2  11   6        104.48        105.71        28.70 o                         
   3  11   6        442.55        437.93        37.65 o                         
  -1  12   6        148.39        111.28        30.07 o                         
   0  12   6         30.27         67.30        28.66 o                         
   1  12   6        127.30        169.22        35.40 o                         
   1   0   7       2404.39       2141.72        53.28 o                         
   2   0   7         57.74         38.72         4.93 o                         
   3   0   7       3656.55       3641.69        89.84 o                         
   4   0   7       1180.50       1145.92        29.52 o                         
   5   0   7       1545.89       1571.09        46.07 o                         
   6   0   7        269.97        300.23        29.33 o                         
  -6   1   7       1152.63       1150.89        52.04 o                         
  -5   1   7        855.93        864.06        27.06 o                         
  -4   1   7       1252.75       1227.01        31.77 o                         
  -3   1   7       2350.60       2277.51        51.77 o                         
  -2   1   7       3391.10       3207.40        67.75 o                         
  -1   1   7       4442.51       4484.28       126.53 o                         
   0   1   7       7476.57       7405.84       201.41 o                         
   1   1   7       4339.38       4239.06        90.45 o                         
   2   1   7       3315.03       3064.88        76.74 o                         
   3   1   7       2333.13       2367.36        58.18 o                         
   4   1   7       1180.28       1181.22        42.76 o                         
   5   1   7        910.22        924.36        39.46 o                         
   6   1   7       1126.07       1257.42        73.84 o                         
  -6   2   7        390.05        347.44        30.41 o                         
  -5   2   7          6.72          9.58        12.07 o                         
  -4   2   7       1463.08       1455.92        36.09 o                         
  -3   2   7       2444.84       2455.93        44.15 o                         
  -2   2   7       3020.20       3012.75        58.71 o                         
  -1   2   7       2627.84       2715.86        67.66 o                         
   0   2   7       1775.57       1637.27        36.28 o                         
   1   2   7       2537.97       2645.63        46.15 o                         
   2   2   7       2976.20       2991.09        51.33 o                         
   3   2   7       2361.92       2402.02        70.29 o                         
   4   2   7       1343.45       1367.76        48.85 o                         
   6   2   7        378.94        358.98        25.38 o                         
  -6   3   7        208.26        181.60        26.62 o                         
  -5   3   7       1103.67       1143.06        31.76 o                         
  -4   3   7        393.20        409.96        16.53 o                         
  -3   3   7       2183.49       2214.73        45.26 o                         
  -2   3   7       1460.97       1458.02        29.45 o                         
  -1   3   7       4167.01       4027.01        79.22 o                         
   0   3   7       1487.02       1407.22        26.41 o                         
   1   3   7       4282.33       4232.96       124.75 o                         
   2   3   7       1295.69       1337.62        27.68 o                         
   3   3   7       2209.72       2198.49        42.11 o                         
   4   3   7        392.10        413.44        30.96 o                         
   5   3   7       1090.13        974.73        53.17 o                         
   6   3   7        273.86        248.22        24.79 o                         
  -6   4   7        114.77        104.20        27.32 o                         
  -5   4   7        418.44        430.56        19.20 o                         
  -4   4   7         32.94         39.02        13.42 o                         
  -3   4   7        664.08        677.49        23.62 o                         
  -2   4   7        992.87       1003.05        25.32 o                         
  -1   4   7        193.44        172.94         8.59 o                         
   0   4   7       1530.48       1722.69        70.38 o                         
   1   4   7        229.27        183.54        10.68 o                         
   2   4   7        888.11        886.95        27.90 o                         
   3   4   7        648.26        649.67        16.91 o                         
   4   4   7         22.08         24.41        10.51 o                         
   5   4   7        445.17        421.61        30.42 o                         
  -6   5   7         54.11         79.80        38.00 o                         
  -5   5   7         66.90         73.89        15.29 o                         
  -4   5   7        280.68        248.98        17.53 o                         
  -3   5   7         40.74         36.17        13.20 o                         
  -2   5   7        198.05        206.71        18.11 o                         
  -1   5   7       1659.72       1682.75        37.60 o                         
   0   5   7        699.93        673.27        23.55 o                         
   1   5   7       1445.18       1448.91        43.48 o                         
   2   5   7        174.91        166.84        12.38 o                         
   3   5   7         12.71          8.50         8.44 o                         
   4   5   7        239.71        225.02        14.12 o                         
   6   5   7         57.56         85.17        26.46 o                         
  -6   6   7          9.92         11.71        35.92 o                         
  -5   6   7         54.66         39.24        18.48 o                         
  -4   6   7        192.79        222.85        19.08 o                         
  -3   6   7        512.87        518.78        22.49 o                         
  -2   6   7        124.88        115.46        18.00 o                         
  -1   6   7        887.90        937.24        35.76 o                         
   0   6   7         30.90         26.35        13.15 o                         
   1   6   7        763.71        692.58        40.29 o                         
   2   6   7        103.03         99.17        12.52 o                         
   3   6   7        449.34        452.78        24.41 o                         
   4   6   7        221.31        225.43        29.46 o                         
   5   6   7         49.75         74.55        25.42 o                         
  -4   7   7       1117.59       1049.37        45.99 o                         
  -3   7   7        396.79        382.76        25.21 o                         
  -2   7   7       1495.06       1430.11        51.78 o                         
  -1   7   7        919.60        988.68        47.48 o                         
   0   7   7       2560.93       2604.48        68.28 o                         
   1   7   7        904.75        905.64        35.91 o                         
   2   7   7       1304.46       1331.77        40.09 o                         
   3   7   7        374.84        380.61        18.66 o                         
   4   7   7       1068.19       1038.21        42.53 o                         
  -4   8   7        154.94        134.67        24.99 o                         
  -3   8   7        156.86        144.81        37.84 o                         
  -2   8   7        449.00        426.35        26.23 o                         
  -1   8   7        161.32        108.78        19.80 o                         
   0   8   7       1296.79       1301.01        50.84 o                         
   1   8   7        142.00        130.83        19.45 o                         
   2   8   7        391.63        380.11        19.96 o                         
   3   8   7        165.99        171.52        16.59 o                         
  -4   9   7        303.81        279.49        41.17 o                         
  -3   9   7       1803.52       1831.63        67.64 o                         
  -2   9   7        473.34        505.80        32.05 o                         
  -1   9   7       2141.37       2108.24        74.89 o                         
   0   9   7         33.95         24.59        24.21 o                         
   1   9   7       2166.71       2085.36        74.66 o                         
   2   9   7        475.96        477.15        30.77 o                         
   3   9   7       1750.12       1683.40        65.05 o                         
  -3  10   7        119.47        112.61        28.18 o                         
  -2  10   7        105.21         98.29        27.67 o                         
  -1  10   7        508.55        429.78        31.44 o                         
   0  10   7        335.33        359.64        64.78 o                         
   1  10   7        463.89        495.04        50.67 o                         
   2  10   7        113.79        112.04        25.17 o                         
   3  10   7         87.26         88.45        26.15 o                         
  -3  11   7        106.88         53.88        42.29 o                         
  -2  11   7       1515.67       1619.91        66.05 o                         
  -1  11   7        201.93        191.79        29.01 o                         
   0  11   7        959.85        907.01        47.21 o                         
   1  11   7        211.58        222.27        29.23 o                         
   2  11   7       1468.14       1485.16        64.49 o                         
  -1  12   7        390.77        369.25        36.22 o                         
   0  12   7        109.85         96.31        29.90 o                         
   1  12   7        371.91        356.06        34.72 o                         
   0   0   8      33458.00      32972.08      1385.67 o                         
   1   0   8        649.00        771.02        40.75 o                         
   2   0   8       6925.43       6802.85       165.80 o                         
   3   0   8         21.85         21.27         5.62 o                         
   4   0   8       5433.29       5495.99       137.64 o                         
   5   0   8        386.95        407.02        21.06 o                         
   6   0   8       1745.77       1940.22        77.32 o                         
  -6   1   8        111.90        133.90        24.66 o                         
  -5   1   8        267.26        326.34        16.63 o                         
  -4   1   8        818.20        824.05        24.44 o                         
  -3   1   8       1663.37       1625.24        43.23 o                         
  -2   1   8        220.51        233.00         9.00 o                         
  -1   1   8        335.22        333.11        13.48 o                         
   0   1   8       6065.78       6485.82       155.99 o                         
   1   1   8        383.57        373.53        11.53 o                         
   2   1   8        232.76        245.91         9.05 o                         
   3   1   8       1640.45       1616.23        42.26 o                         
   4   1   8        807.98        781.22        51.38 o                         
   5   1   8        267.13        298.25        23.27 o                         
   6   1   8        108.28        134.55        36.38 o                         
  -6   2   8         38.17         29.63        24.29 o                         
  -5   2   8       2189.98       2183.10        52.89 o                         
  -4   2   8        196.63        176.41        15.34 o                         
  -3   2   8       6958.09       6821.76       130.54 o                         
  -2   2   8        377.53        354.96        12.77 o                         
  -1   2   8       3634.00       3491.60        73.48 o                         
   0   2   8       1142.47       1254.29        28.92 o                         
   1   2   8       4148.35       4085.34        71.81 o                         
   2   2   8        349.46        353.93         9.33 o                         
   3   2   8       6774.15       6813.68       140.55 o                         
   4   2   8        235.52        292.14        29.00 o                         
   6   2   8         53.04         36.71        15.50 o                         
  -6   3   8        157.53        163.83        26.80 o                         
  -5   3   8         62.56         83.00        13.83 o                         
  -4   3   8        931.35        924.19        27.25 o                         
  -3   3   8        463.97        449.74        14.23 o                         
  -2   3   8        130.73        144.49        11.70 o                         
  -1   3   8       1738.34       1899.64        41.68 o                         
   0   3   8        286.67        306.33        13.44 o                         
   1   3   8       1632.57       1725.00        40.10 o                         
   2   3   8        142.64        148.58         9.28 o                         
   3   3   8        426.12        412.34        11.72 o                         
   4   3   8        884.98        863.53        33.13 o                         
   5   3   8         41.76         37.67        17.38 o                         
   6   3   8        143.51        145.01        21.96 o                         
  -6   4   8        398.33        452.30        35.14 o                         
  -5   4   8        128.61        120.30        14.92 o                         
  -4   4   8        806.49        785.51        30.78 o                         
  -3   4   8        190.75        178.78        15.04 o                         
  -2   4   8       2351.27       2353.39        54.40 o                         
  -1   4   8       1255.74       1271.78        27.63 o                         
   0   4   8       1115.31       1078.51        29.86 o                         
   1   4   8       1161.27       1189.08        34.96 o                         
   2   4   8       2451.99       2435.19        54.28 o                         
   3   4   8        244.39        244.46         9.97 o                         
   4   4   8        928.44        921.51        27.63 o                         
   5   4   8        147.57        145.47        22.17 o                         
  -6   5   8         27.99         21.73        28.41 o                         
  -5   5   8        114.66        115.29        15.94 o                         
  -4   5   8         29.32         27.25        14.13 o                         
  -3   5   8        175.26        161.66        17.42 o                         
  -2   5   8        118.38        119.22        11.44 o                         
  -1   5   8        376.36        355.60        16.87 o                         
   0   5   8       2309.57       2370.05        62.95 o                         
   1   5   8        381.96        352.35        22.33 o                         
   2   5   8        153.20        157.94        25.41 o                         
   3   5   8        172.81        179.57        10.18 o                         
   4   5   8         17.68         32.20        11.58 o                         
   5   5   8         89.18         69.67        24.13 o                         
   6   5   8         20.50         34.96        25.88 o                         
  -5   6   8        298.36        300.85        22.23 o                         
  -4   6   8        463.51        458.94        23.34 o                         
  -3   6   8        800.69        859.01        29.90 o                         
  -2   6   8        939.43        991.72        32.88 o                         
  -1   6   8        894.39        878.59        26.19 o                         
   0   6   8       1030.36       1068.21        52.71 o                         
   1   6   8        647.73        596.81        26.22 o                         
   2   6   8        920.71        902.26        30.80 o                         
   3   6   8        712.54        711.29        22.10 o                         
   4   6   8        429.98        435.53        37.25 o                         
  -5   7   8         88.09        124.51        39.25 o                         
  -4   7   8         56.23         47.39        21.42 o                         
  -3   7   8         94.45         97.62        19.56 o                         
  -2   7   8         86.70        102.66        23.29 o                         
  -1   7   8         27.67         33.23        16.47 o                         
   0   7   8       1263.04       1247.37        37.88 o                         
   1   7   8         50.15         43.32        12.59 o                         
   2   7   8         80.02        103.22        17.04 o                         
   3   7   8         67.52         92.31        18.02 o                         
   4   7   8         66.29         71.96        24.88 o                         
   5   7   8        109.64        109.51        28.67 o                         
  -4   8   8        133.25        127.02        25.47 o                         
  -3   8   8        915.25        938.28        41.87 o                         
  -2   8   8        191.24        178.00        22.11 o                         
  -1   8   8       2343.71       2380.52       101.82 o                         
   0   8   8          9.17         -5.07        16.57 o                         
   1   8   8       2230.49       2201.43        77.63 o                         
   2   8   8        204.82        206.61        16.83 o                         
   3   8   8        852.32        827.57        31.10 o                         
   4   8   8        100.69        110.55        29.92 o                         
  -4   9   8        322.81        347.53        32.63 o                         
  -3   9   8         24.11         43.19        22.66 o                         
  -2   9   8        181.31        192.49        23.67 o                         
  -1   9   8        548.49        521.18        31.49 o                         
   0   9   8        487.09        428.24        28.49 o                         
   1   9   8        556.56        516.65        64.13 o                         
   2   9   8        203.18        188.54        30.19 o                         
   3   9   8         30.41          9.15        22.10 o                         
  -3  10   8        301.68        315.41        44.88 o                         
  -2  10   8       1110.23       1108.27        55.63 o                         
  -1  10   8        415.67        374.07        30.34 o                         
   0  10   8       1950.36       1901.29        71.40 o                         
   1  10   8        384.09        391.48        30.30 o                         
   2  10   8       1103.77       1107.73        67.19 o                         
   3  10   8        289.33        312.45        29.52 o                         
  -2  11   8         45.54         47.67        27.13 o                         
  -1  11   8        177.13        180.61        35.96 o                         
   0  11   8          0.23          9.34        25.40 o                         
   1  11   8        165.20        168.63        27.45 o                         
   2  11   8         39.58         54.02        28.28 o                         
   0  12   8        221.87        198.67        33.78 o                         
   1   0   9        103.82        158.35        12.50 o                         
   2   0   9        409.14        390.80        12.71 o                         
   3   0   9        471.23        430.12        11.70 o                         
   4   0   9         30.29         33.42        12.06 o                         
   5   0   9        185.11        171.67        20.46 o                         
   6   0   9        262.94        298.16        43.40 o                         
  -6   1   9        428.37        419.71        32.79 o                         
  -5   1   9       1335.57       1362.96        43.11 o                         
  -4   1   9       1274.21       1227.27        32.47 o                         
  -3   1   9       2964.01       2880.03        52.43 o                         
  -2   1   9       4966.38       4955.60       104.02 o                         
  -1   1   9       1786.39       1700.84        43.24 o                         
   0   1   9        269.50        250.81        10.98 o                         
   1   1   9       1727.39       1644.09        43.14 o                         
   2   1   9       4572.69       4766.88        90.44 o                         
   3   1   9       3062.21       3025.38        63.49 o                         
   4   1   9       1135.34       1175.70        64.63 o                         
   5   1   9       1499.56       1436.41        52.77 o                         
   6   1   9        409.68        501.74        47.84 o                         
  -6   2   9         90.50         94.70        26.76 o                         
  -5   2   9         57.79         55.86        13.47 o                         
  -4   2   9        161.13        166.92        12.88 o                         
  -3   2   9        654.13        614.84        21.57 o                         
  -2   2   9        226.48        215.87         8.99 o                         
  -1   2   9        891.38        891.93        22.81 o                         
   0   2   9        147.70        169.44         6.88 o                         
   1   2   9        863.98        842.88        18.62 o                         
   2   2   9        208.57        207.69         7.82 o                         
   3   2   9        610.48        594.29        17.54 o                         
   4   2   9        153.58        204.31        27.21 o                         
  -6   3   9        321.14        340.58        32.42 o                         
  -5   3   9        899.36        947.07        30.37 o                         
  -4   3   9       1828.03       1804.23        45.17 o                         
  -3   3   9       2751.19       2725.92        61.74 o                         
  -2   3   9       2344.21       2323.96        54.50 o                         
  -1   3   9        555.67        547.81        18.61 o                         
   0   3   9       3516.19       3538.87        68.68 o                         
   1   3   9        604.81        590.26        16.33 o                         
   2   3   9       2531.07       2487.96        64.86 o                         
   3   3   9       2700.18       2683.88        57.70 o                         
   4   3   9       1916.71       1898.87        77.59 o                         
   5   3   9        859.42        883.68        46.84 o                         
   6   3   9        333.00        351.44        28.84 o                         
  -6   4   9        305.63        330.03        31.51 o                         
  -5   4   9         17.22         12.06        17.00 o                         
  -4   4   9        939.64        902.29        31.75 o                         
  -3   4   9        808.69        763.29        28.33 o                         
  -2   4   9       1623.59       1619.46        43.99 o                         
  -1   4   9       1300.03       1282.59        28.66 o                         
   0   4   9         41.07         45.61         6.65 o                         
   1   4   9       1297.12       1339.82        41.25 o                         
   2   4   9       1575.15       1559.87        43.31 o                         
   3   4   9        852.88        785.17        24.56 o                         
   4   4   9        877.23        889.85        48.04 o                         
   5   4   9         14.07          9.50        19.75 o                         
   6   4   9        271.70        277.93        31.13 o                         
  -6   5   9         43.87         45.59        28.24 o                         
  -5   5   9        634.48        663.71        25.65 o                         
  -4   5   9        330.69        342.51        20.46 o                         
  -3   5   9       2070.88       2090.56        59.73 o                         
  -2   5   9        724.17        696.64        20.48 o                         
  -1   5   9       1873.44       1896.49        62.38 o                         
   0   5   9         13.47         25.61        10.55 o                         
   1   5   9       1753.47       1782.10        54.90 o                         
   2   5   9        646.16        633.68        18.71 o                         
   3   5   9       2148.57       2188.63        48.83 o                         
   5   5   9        654.34        663.50        45.46 o                         
  -5   6   9        103.51        118.34        21.74 o                         
  -4   6   9        365.01        346.73        31.27 o                         
  -3   6   9         79.99        114.17        16.18 o                         
  -2   6   9       1714.12       1610.67        49.62 o                         
  -1   6   9        233.24        242.72        15.42 o                         
   0   6   9       2303.66       2260.79        75.21 o                         
   1   6   9        232.89        210.38        15.61 o                         
   2   6   9       1747.83       1773.09        68.01 o                         
   3   6   9         87.65         79.68        12.66 o                         
   4   6   9        393.03        439.45        33.50 o                         
  -5   7   9          2.35          8.51        24.50 o                         
  -4   7   9       1603.59       1691.09        80.36 o                         
  -3   7   9         54.97         42.34        19.36 o                         
  -2   7   9       2158.10       2227.91        75.55 o                         
  -1   7   9        406.38        378.10        55.11 o                         
   0   7   9       3475.18       3441.61        87.81 o                         
   1   7   9        414.85        424.72        24.29 o                         
   2   7   9       2216.33       2113.45        73.02 o                         
   3   7   9         52.30         58.08        17.34 o                         
   5   7   9          1.95         19.79        29.17 o                         
  -4   8   9          1.48         10.45        23.50 o                         
  -3   8   9        142.28        163.12        28.52 o                         
  -2   8   9        120.90        121.91        21.23 o                         
  -1   8   9        105.91        106.49        21.15 o                         
   0   8   9        555.11        610.20        50.98 o                         
   1   8   9        111.98        103.39        15.90 o                         
   2   8   9        124.77        130.28        16.20 o                         
   3   8   9        152.53        119.35        16.46 o                         
   4   8   9          1.17         12.75        28.50 o                         
  -4   9   9        132.92         88.73        28.04 o                         
  -3   9   9        944.27        917.73        45.86 o                         
  -2   9   9        177.80        136.27        23.85 o                         
  -1   9   9       2215.77       2165.70        78.83 o                         
   0   9   9        228.30        226.08        24.37 o                         
   1   9   9       2331.41       2313.35        79.22 o                         
   2   9   9        184.02        161.79        23.50 o                         
   3   9   9        896.84        883.25        44.17 o                         
  -3  10   9         24.08         14.26        25.62 o                         
  -2  10   9        181.93        192.55        27.29 o                         
  -1  10   9          6.37         -8.12        20.96 o                         
   0  10   9         24.27         29.45        22.44 o                         
   1  10   9          6.70        -10.37        28.34 o                         
   2  10   9        175.11        184.63        38.04 o                         
   3  10   9         26.50         38.76        25.20 o                         
  -2  11   9        717.27        760.79        57.77 o                         
  -1  11   9        419.46        445.11        35.28 o                         
   0  11   9        660.01        628.27        39.43 o                         
   1  11   9        436.53        458.41        36.56 o                         
   2  11   9        695.77        657.77        41.19 o                         
   0   0  10       9409.42       9617.55       407.94 o                         
   1   0  10       3442.06       3338.89       137.09 o                         
   2   0  10       6514.27       6583.74       137.75 o                         
   3   0  10        519.83        512.25        15.95 o                         
   4   0  10       2549.59       2521.59        67.47 o                         
   5   0  10          2.19         -1.81        17.59 o                         
   6   0  10        413.24        407.23        33.07 o                         
  -6   1  10         61.63         55.18        25.91 o                         
  -5   1  10        102.17        105.30        14.09 o                         
  -4   1  10        366.65        346.61        18.40 o                         
  -3   1  10         85.97         85.06         6.51 o                         
  -2   1  10       1698.87       1718.37        37.43 o                         
  -1   1  10       1224.85       1211.34        33.23 o                         
   0   1  10        858.12        969.58        27.30 o                         
   1   1  10       1187.90       1227.28        32.99 o                         
   2   1  10       1577.62       1532.63        35.89 o                         
   3   1  10         70.69         68.01         8.98 o                         
   4   1  10        342.77        339.23        31.00 o                         
   5   1  10         88.64         89.10        19.68 o                         
   6   1  10         70.97        149.22        40.13 o                         
  -6   2  10        201.92        225.11        29.68 o                         
  -5   2  10        741.49        734.29        25.81 o                         
  -4   2  10        331.10        332.91        15.87 o                         
  -3   2  10       3527.31       3455.67        66.58 o                         
  -2   2  10       2469.03       2535.25        58.66 o                         
  -1   2  10       8802.17       9353.65       272.46 o                         
   0   2  10       1404.30       1443.07        29.32 o                         
   1   2  10       8924.12       9340.26       174.37 o                         
   2   2  10       2607.72       2639.24        49.84 o                         
   3   2  10       3429.06       3382.42        84.45 o                         
   4   2  10        369.20        327.60        32.13 o                         
   6   2  10        204.16        219.60        19.08 o                         
  -6   3  10        109.93         96.43        27.44 o                         
  -5   3  10        727.34        753.01        30.84 o                         
  -4   3  10         54.85         59.60        12.28 o                         
  -3   3  10       4088.65       4101.57       102.77 o                         
  -2   3  10         33.87         23.77         9.07 o                         
  -1   3  10       2834.19       2873.65        65.32 o                         
   0   3  10        239.97        226.25        12.27 o                         
   1   3  10       2823.62       2977.25        63.46 o                         
   2   3  10         51.13         55.76        13.63 o                         
   3   3  10       3991.20       3904.93        97.26 o                         
   4   3  10         41.72         60.75        14.96 o                         
   6   3  10         87.78        101.26        22.21 o                         
  -6   4  10        474.54        470.08        83.17 o                         
  -5   4  10        323.84        337.09        19.54 o                         
  -4   4  10       1301.44       1265.24        46.17 o                         
  -3   4  10        933.52        885.73        32.67 o                         
  -2   4  10       3409.90       3485.86        94.46 o                         
  -1   4  10       3290.67       3444.76        77.42 o                         
   0   4  10       7146.79       7376.19       140.85 o                         
   1   4  10       3300.62       3528.65        89.00 o                         
   2   4  10       3709.33       3814.40        92.99 o                         
   3   4  10       1041.58       1022.58        29.00 o                         
   4   4  10       1365.85       1288.92        63.30 o                         
   5   4  10        334.66        337.19        28.46 o                         
   6   4  10        427.31        417.36        34.29 o                         
  -6   5  10        289.54        265.77        45.54 o                         
  -5   5  10         58.16         62.90        16.39 o                         
  -4   5  10        772.38        762.07        37.78 o                         
  -3   5  10        776.12        767.76        30.09 o                         
  -2   5  10       2047.66       2007.84        47.42 o                         
  -1   5  10        247.16        231.25        13.05 o                         
   0   5  10       5994.75       6227.94       155.74 o                         
   1   5  10        229.88        205.02        10.31 o                         
   2   5  10       1983.06       1939.57        53.67 o                         
   3   5  10        796.25        759.73        30.40 o                         
   4   5  10        770.86        748.47        46.00 o                         
   5   5  10         68.13         38.88        23.13 o                         
  -5   6  10        504.24        523.69        28.37 o                         
  -4   6  10        484.57        475.35        24.06 o                         
  -3   6  10       1150.88       1161.00        38.63 o                         
  -2   6  10       1669.01       1607.01        68.76 o                         
  -1   6  10       2513.52       2545.61        69.84 o                         
   0   6  10        664.77        609.31        24.32 o                         
   1   6  10       2490.93       2617.67        68.99 o                         
   2   6  10       1832.74       1795.13        48.40 o                         
   3   6  10       1156.03       1156.30        37.17 o                         
   4   6  10        456.44        440.74        36.04 o                         
  -5   7  10        260.01        245.73        30.80 o                         
  -4   7  10        328.52        335.81        28.70 o                         
  -3   7  10        444.36        436.95        32.02 o                         
  -2   7  10        140.27        138.00        19.96 o                         
  -1   7  10       1694.28       1662.18        47.00 o                         
   0   7  10          5.04          9.74        16.51 o                         
   1   7  10       1677.00       1616.66        93.99 o                         
   2   7  10        143.78        164.86        16.99 o                         
   3   7  10        413.28        385.03        20.06 o                         
   5   7  10        252.12        247.85        33.17 o                         
  -4   8  10        203.12        221.35        27.37 o                         
  -3   8  10        323.77        291.06        27.19 o                         
  -2   8  10       1204.03       1229.06        51.99 o                         
  -1   8  10        922.59        920.71        42.03 o                         
   0   8  10        747.92        738.98        28.57 o                         
   1   8  10        975.37        977.94        33.70 o                         
   2   8  10       1329.25       1349.83        40.64 o                         
   3   8  10        334.66        320.50        20.76 o                         
   4   8  10        140.80        127.18        31.88 o                         
  -4   9  10         21.52        -13.02        27.71 o                         
  -3   9  10        196.86        201.95        27.37 o                         
  -2   9  10         68.94         50.06        22.81 o                         
  -1   9  10         64.54         57.83        22.03 o                         
   0   9  10         21.53         26.60        20.33 o                         
   1   9  10         65.52         58.80        21.65 o                         
   2   9  10         86.83         69.59        17.37 o                         
   3   9  10        217.49        252.09        21.27 o                         
  -3  10  10         81.20        100.33        26.43 o                         
  -2  10  10        329.21        374.57        31.81 o                         
  -1  10  10        194.71        156.20        25.66 o                         
   0  10  10        574.70        500.44        34.45 o                         
   1  10  10        195.31        175.87        25.93 o                         
   2  10  10        349.07        381.85        32.83 o                         
   3  10  10         69.81         93.01        26.68 o                         
  -2  11  10         84.56         86.09        28.33 o                         
  -1  11  10         65.47         36.28        25.25 o                         
   0  11  10        254.54        288.45        31.42 o                         
   1  11  10         41.95         36.60        27.84 o                         
   2  11  10         86.76         92.06        28.35 o                         
   1   0  11       2652.98       2662.91       152.86 o                         
   2   0  11       1362.17       1318.26        31.30 o                         
   3   0  11       1591.75       1531.10        42.87 o                         
   4   0  11        342.06        299.48        17.44 o                         
   5   0  11        313.87        305.52        23.89 o                         
   6   0  11         32.68         31.55        25.40 o                         
  -6   1  11         22.30         11.78        30.98 o                         
  -5   1  11        129.06        148.24        17.59 o                         
  -4   1  11        355.79        336.32        18.98 o                         
  -3   1  11        272.15        276.13         9.09 o                         
  -2   1  11       1091.75       1065.26        30.00 o                         
  -1   1  11       1498.77       1489.60        41.28 o                         
   0   1  11       1834.48       1736.09        44.95 o                         
   1   1  11       1565.22       1603.66        50.03 o                         
   2   1  11       1036.35       1029.45        24.97 o                         
   3   1  11        215.53        248.62        19.00 o                         
   4   1  11        405.93        408.86        33.25 o                         
   5   1  11        182.67        208.26        22.16 o                         
   6   1  11         43.75         58.44        29.11 o                         
  -6   2  11        152.42        151.22        28.42 o                         
  -5   2  11        274.15        301.26        24.50 o                         
  -4   2  11        554.66        551.13        20.10 o                         
  -3   2  11        254.90        237.19        21.03 o                         
  -2   2  11       2065.35       2034.46        57.34 o                         
  -1   2  11       1419.53       1400.62        55.04 o                         
   0   2  11       2844.39       2973.05        57.41 o                         
   1   2  11       1371.67       1391.45        28.61 o                         
   2   2  11       2246.96       2225.64        42.45 o                         
   3   2  11        236.12        258.81        16.74 o                         
   4   2  11        436.92        370.07        36.92 o                         
   5   2  11        230.52        227.04        15.75 o                         
   6   2  11        169.53        158.34        17.63 o                         
  -6   3  11        272.82        284.48        31.54 o                         
  -5   3  11         26.26         31.77        14.59 o                         
  -4   3  11        784.27        734.91        24.91 o                         
  -3   3  11        311.67        284.27        17.83 o                         
  -2   3  11       1922.36       1886.41        46.17 o                         
  -1   3  11       2537.65       2586.70        59.75 o                         
   0   3  11      10210.68      10595.04       221.99 o                         
   1   3  11       2592.95       2700.28        57.87 o                         
   2   3  11       2055.56       2041.13        44.24 o                         
   3   3  11        351.22        351.55        18.93 o                         
   4   3  11        749.86        720.67        36.96 o                         
   5   3  11         47.87         39.92        16.63 o                         
   6   3  11        252.89        283.52        27.63 o                         
  -6   4  11        258.72        244.06        30.74 o                         
  -5   4  11        816.27        789.74        28.72 o                         
  -4   4  11       1348.90       1307.41        41.18 o                         
  -3   4  11       2631.95       2577.73        71.81 o                         
  -2   4  11       1885.29       1837.52        44.60 o                         
  -1   4  11       2693.64       2672.29        61.40 o                         
   0   4  11       2637.31       2591.15        51.82 o                         
   1   4  11       2752.46       2718.17        60.73 o                         
   2   4  11       1904.96       1893.34        61.18 o                         
   3   4  11       2830.30       2748.11        83.68 o                         
   4   4  11       1312.13       1250.12        63.84 o                         
   5   4  11        780.65        823.97        46.92 o                         
   6   4  11        215.61        242.39        29.38 o                         
  -5   5  11        688.38        721.03        27.86 o                         
  -4   5  11         23.30          6.85        15.48 o                         
  -3   5  11       2874.72       2906.58        77.61 o                         
  -2   5  11        198.23        181.19        16.00 o                         
  -1   5  11       3790.59       3783.64        84.22 o                         
   0   5  11       2933.97       2882.25        65.54 o                         
   1   5  11       3656.01       3730.68       112.49 o                         
   2   5  11        179.09        174.15        13.44 o                         
   3   5  11       2823.02       2837.14        74.67 o                         
   4   5  11         24.82         39.29        20.50 o                         
   5   5  11        701.19        648.25        45.92 o                         
  -5   6  11        125.33        157.04        22.75 o                         
  -4   6  11       1150.31       1160.73        41.28 o                         
  -3   6  11        245.69        272.29        18.90 o                         
  -2   6  11       2101.89       2138.17        60.09 o                         
  -1   6  11       1290.97       1278.24        41.04 o                         
   0   6  11       5047.52       5238.75       133.21 o                         
   1   6  11       1361.85       1389.82        40.38 o                         
   2   6  11       2153.65       2089.09        57.88 o                         
   3   6  11        220.98        193.37        15.18 o                         
   4   6  11       1191.14       1235.79        65.13 o                         
   5   6  11        129.59        131.88        29.42 o                         
  -5   7  11         69.92         78.27        28.54 o                         
  -4   7  11        862.72        885.15        36.37 o                         
  -3   7  11         78.83         68.49        18.05 o                         
  -2   7  11       1587.73       1631.35        60.24 o                         
  -1   7  11       1150.50       1117.30        36.59 o                         
   0   7  11       1630.81       1653.66        61.09 o                         
   1   7  11       1134.44       1127.11        36.63 o                         
   2   7  11       1573.24       1597.00        47.18 o                         
   3   7  11         68.95         61.24        14.61 o                         
  -4   8  11        155.08        195.08        28.50 o                         
  -3   8  11        373.25        365.77        31.23 o                         
  -2   8  11        396.85        391.00        27.92 o                         
  -1   8  11        810.20        798.96        40.54 o                         
   0   8  11         36.56         52.78        15.24 o                         
   1   8  11        924.25        925.87        40.38 o                         
   2   8  11        362.92        319.22        24.82 o                         
   3   8  11        432.29        481.37        28.87 o                         
   4   8  11        144.96        183.85        33.88 o                         
  -4   9  11          6.26        -12.38        26.81 o                         
  -3   9  11        382.06        343.85        31.17 o                         
  -2   9  11         17.14         21.36        22.26 o                         
  -1   9  11        359.79        348.87        27.29 o                         
   0   9  11         29.81         26.53        23.23 o                         
   1   9  11        320.15        288.71        20.79 o                         
   2   9  11         12.15         32.71        17.17 o                         
   3   9  11        349.94        379.91        23.98 o                         
   4   9  11          6.81         49.67        32.63 o                         
  -3  10  11        153.71        138.38        31.51 o                         
  -2  10  11        113.59        115.50        26.00 o                         
  -1  10  11        501.76        514.00        40.67 o                         
   0  10  11         17.94         25.27        24.02 o                         
   1  10  11        478.70        485.57        34.91 o                         
   2  10  11        146.98        159.12        26.22 o                         
   3  10  11        152.36        175.31        30.08 o                         
  -2  11  11         85.15         64.46        29.77 o                         
  -1  11  11         65.96         59.61        27.96 o                         
   0  11  11          6.16          5.13        27.35 o                         
   1  11  11         86.15        103.23        29.73 o                         
   2  11  11         93.38         93.62        28.53 o                         
   0   0  12         14.48         15.54        15.67 o                         
   1   0  12       3084.05       2873.64        87.78 o                         
   2   0  12         45.35         48.79         8.49 o                         
   3   0  12        351.99        337.43        22.42 o                         
   4   0  12         91.86         69.22        14.01 o                         
   5   0  12         27.64         35.45        19.56 o                         
   6   0  12          4.06          9.24        27.51 o                         
  -6   1  12        415.04        430.06        70.13 o                         
  -5   1  12        141.98        115.72        15.55 o                         
  -4   1  12        757.85        748.56        33.42 o                         
  -3   1  12        135.57        128.70        10.46 o                         
  -2   1  12       1386.10       1317.73        31.20 o                         
  -1   1  12       1058.56       1006.93        29.45 o                         
   0   1  12       5780.73       5554.12       135.17 o                         
   1   1  12       1014.25        991.02        28.76 o                         
   2   1  12       1371.16       1322.57        30.77 o                         
   3   1  12        153.77        163.08        23.11 o                         
   4   1  12        615.76        556.20        45.17 o                         
   5   1  12        155.81        176.58        37.17 o                         
   6   1  12        409.97        487.49        51.92 o                         
  -6   2  12        287.49        278.68        31.52 o                         
  -5   2  12         30.99         25.33        14.38 o                         
  -4   2  12        575.94        590.89        26.53 o                         
  -3   2  12         83.57         79.36        14.14 o                         
  -2   2  12       1772.32       1766.38        49.91 o                         
  -1   2  12       2292.83       2243.57        56.55 o                         
   0   2  12       2706.20       2696.69        58.40 o                         
   1   2  12       2180.60       2137.70        42.98 o                         
   2   2  12       1821.55       1829.23        33.15 o                         
   3   2  12         83.56         86.79         9.90 o                         
   4   2  12        630.20        608.41        43.04 o                         
   5   2  12         29.44          5.38        12.59 o                         
   6   2  12        329.82        330.60        23.38 o                         
  -6   3  12        108.05         85.17        27.72 o                         
  -5   3  12        873.46        887.78        30.26 o                         
  -4   3  12         59.49         57.38        15.36 o                         
  -3   3  12       2484.77       2416.07        63.58 o                         
  -2   3  12        274.96        247.91        14.75 o                         
  -1   3  12       4343.42       4276.88        93.28 o                         
   0   3  12       3364.55       3467.10        75.37 o                         
   1   3  12       4237.21       4194.43        90.69 o                         
   2   3  12        369.78        381.11        15.97 o                         
   3   3  12       2281.53       2237.69        51.19 o                         
   4   3  12         38.83         37.38        16.04 o                         
   5   3  12        864.01        957.40        45.38 o                         
   6   3  12        114.58        107.97        24.17 o                         
  -6   4  12        172.95        169.39        40.67 o                         
  -5   4  12        203.04        208.66        18.48 o                         
  -4   4  12        673.69        655.19        27.15 o                         
  -3   4  12       1324.92       1262.25        55.66 o                         
  -2   4  12        976.15        963.79        27.29 o                         
  -1   4  12       2299.94       2288.79        53.67 o                         
   0   4  12       1210.78       1185.50        30.51 o                         
   1   4  12       2301.18       2320.17        52.90 o                         
   2   4  12        916.55        941.18        29.13 o                         
   3   4  12       1330.20       1245.12        35.05 o                         
   4   4  12        650.32        553.12        39.04 o                         
   5   4  12        241.10        239.10        26.42 o                         
   6   4  12        167.53        183.22        29.84 o                         
  -5   5  12         47.51         48.20        17.40 o                         
  -4   5  12       1147.41       1124.30        39.94 o                         
  -3   5  12        125.04        135.67        15.98 o                         
  -2   5  12       2892.46       2808.05        76.21 o                         
  -1   5  12        175.07        178.21        12.90 o                         
   0   5  12       1606.19       1608.79        39.88 o                         
   1   5  12        185.06        174.14        14.12 o                         
   2   5  12       2903.00       2863.31        74.42 o                         
   3   5  12        102.03         91.31        12.36 o                         
   4   5  12       1182.63       1201.33        62.25 o                         
   5   5  12         51.81         76.34        26.13 o                         
  -5   6  12        157.66        164.83        23.92 o                         
  -4   6  12        153.58        153.83        20.23 o                         
  -3   6  12        654.50        637.01        35.52 o                         
  -2   6  12        741.31        698.27        29.04 o                         
  -1   6  12       1407.72       1433.64        40.63 o                         
   0   6  12        111.53        103.42        14.21 o                         
   1   6  12       1315.84       1269.36        40.75 o                         
   2   6  12        736.11        713.56        27.10 o                         
   3   6  12        592.61        617.84        24.45 o                         
   4   6  12        147.65        177.09        27.00 o                         
   5   6  12        162.22        167.84        32.34 o                         
  -5   7  12        648.58        669.56        41.98 o                         
  -4   7  12        109.76        115.17        22.45 o                         
  -3   7  12       1554.33       1448.27        47.38 o                         
  -2   7  12         12.59         24.89        16.05 o                         
  -1   7  12       2047.67       1973.45        55.09 o                         
   0   7  12        185.37        172.96        19.79 o                         
   1   7  12       1973.53       1986.71        61.90 o                         
   2   7  12         13.78          4.31        14.13 o                         
   3   7  12       1530.81       1500.92        45.03 o                         
   4   7  12        100.73        129.22        30.17 o                         
  -4   8  12         27.72         31.49        26.67 o                         
  -3   8  12         96.43        109.91        38.71 o                         
  -2   8  12        577.02        545.96        32.02 o                         
  -1   8  12         29.19         36.29        18.87 o                         
   0   8  12        349.73        353.34        21.57 o                         
   1   8  12         19.84         10.55        19.59 o                         
   2   8  12        538.96        535.35        41.54 o                         
   3   8  12         67.73         60.61        21.57 o                         
  -4   9  12        574.99        525.60        39.65 o                         
  -3   9  12         10.95          4.80        24.43 o                         
  -2   9  12        620.80        599.36        37.05 o                         
  -1   9  12         14.30          9.06        22.50 o                         
   0   9  12        561.30        490.34        39.27 o                         
   1   9  12         14.35         34.76        19.14 o                         
   2   9  12        713.28        786.82        30.99 o                         
   3   9  12         10.28          6.01        19.20 o                         
   4   9  12        581.14        652.33        48.04 o                         
  -3  10  12         94.55         93.22        30.42 o                         
  -2  10  12        136.63        119.96        28.90 o                         
  -1  10  12         29.16         20.41        23.96 o                         
   0  10  12         10.88          6.18        23.10 o                         
   1  10  12         21.79         -2.29        24.62 o                         
   2  10  12        117.87         98.62        26.37 o                         
   3  10  12         94.59         68.67        44.54 o                         
  -1  11  12        225.02        212.19        33.73 o                         
   0  11  12        161.67        153.02        30.53 o                         
   1  11  12        173.86        155.52        31.58 o                         
   1   0  13       5069.20       4743.35       194.05 o                         
   2   0  13          4.82         17.44         8.65 o                         
   3   0  13       4717.37       4642.81       116.52 o                         
   4   0  13         59.97         63.97        14.66 o                         
   5   0  13       1803.26       1730.54        65.03 o                         
   6   0  13         35.97         69.66        27.69 o                         
  -6   1  13        180.95        207.55        31.63 o                         
  -5   1  13         16.63         29.49        14.36 o                         
  -4   1  13        174.02        191.52        16.77 o                         
  -3   1  13        124.08        146.06        12.58 o                         
  -2   1  13        197.28        183.06        10.08 o                         
  -1   1  13        261.38        262.57        17.28 o                         
   0   1  13       3752.53       3669.72        91.19 o                         
   1   1  13        254.06        278.72        13.01 o                         
   2   1  13        185.35        186.17         9.75 o                         
   3   1  13        112.74        124.05        14.93 o                         
   4   1  13        192.89        171.59        27.92 o                         
   5   1  13         10.33         16.66        19.51 o                         
   6   1  13        208.13        230.39        47.63 o                         
  -6   2  13        701.73        780.34        42.49 o                         
  -5   2  13         94.79         95.09        15.95 o                         
  -4   2  13       1303.28       1265.19        35.08 o                         
  -3   2  13        157.00        161.48        15.96 o                         
  -2   2  13       4193.32       4139.77       102.81 o                         
  -1   2  13       1151.83       1191.82        33.20 o                         
   0   2  13       7010.23       6760.25       155.64 o                         
   1   2  13       1054.01       1050.71        24.15 o                         
   2   2  13       4131.37       3939.89        69.48 o                         
   3   2  13        137.38        146.72        13.12 o                         
   4   2  13       1234.52       1219.97        83.15 o                         
   5   2  13        109.74         95.14        18.00 o                         
   6   2  13        706.94        707.75        31.79 o                         
  -6   3  13         52.38         27.78        28.75 o                         
  -5   3  13        102.26        107.27        16.43 o                         
  -4   3  13        294.01        295.39        20.19 o                         
  -3   3  13        161.87        150.89        15.55 o                         
  -2   3  13        241.47        226.92        13.45 o                         
  -1   3  13        523.54        503.87        18.82 o                         
   0   3  13       1581.86       1580.39        37.79 o                         
   1   3  13        542.25        531.36        15.13 o                         
   2   3  13        235.95        228.77        11.50 o                         
   3   3  13        184.57        164.88        13.17 o                         
   4   3  13        305.98        324.31        23.71 o                         
   5   3  13        124.06        126.92        20.13 o                         
   6   3  13         54.11         49.63        23.71 o                         
  -6   4  13         20.13         63.50        37.00 o                         
  -5   4  13        848.30        842.29        30.30 o                         
  -4   4  13        378.58        378.93        22.81 o                         
  -3   4  13       1215.26       1148.18        62.02 o                         
  -2   4  13        737.48        703.48        23.28 o                         
  -1   4  13       2750.15       2631.77        59.51 o                         
   0   4  13       1451.68       1456.66        41.96 o                         
   1   4  13       2521.68       2476.47        67.50 o                         
   2   4  13        727.21        737.12        33.65 o                         
   3   4  13       1309.26       1280.24        35.04 o                         
   5   4  13        873.30        825.60        49.96 o                         
   6   4  13         20.95         14.63        25.84 o                         
  -5   5  13        304.71        282.69        21.55 o                         
  -4   5  13        460.56        424.29        24.67 o                         
  -3   5  13       1308.20       1299.30        42.85 o                         
  -2   5  13        281.55        250.45        18.05 o                         
  -1   5  13       1100.57       1103.35        31.53 o                         
   0   5  13         46.04         52.10        10.87 o                         
   1   5  13       1104.26       1167.78        35.41 o                         
   2   5  13        273.01        284.33        16.24 o                         
   3   5  13       1308.44       1336.11        38.82 o                         
   4   5  13        417.77        390.48        32.92 o                         
   5   5  13        312.02        323.77        32.25 o                         
  -5   6  13        234.13        250.43        39.63 o                         
  -4   6  13        495.55        474.78        26.89 o                         
  -3   6  13        692.80        693.13        28.71 o                         
  -2   6  13        870.46        861.52        36.81 o                         
  -1   6  13       1079.76       1020.39        30.78 o                         
   0   6  13       1258.67       1276.74        39.91 o                         
   1   6  13       1126.42       1154.22        35.46 o                         
   2   6  13        837.22        832.19        29.57 o                         
   3   6  13        658.41        604.16        25.60 o                         
   4   6  13        527.88        479.03        37.75 o                         
   5   6  13        295.88        288.64        35.34 o                         
  -5   7  13        130.17         78.29        36.06 o                         
  -4   7  13         37.12         55.61        20.68 o                         
  -3   7  13        351.59        358.91        23.50 o                         
  -2   7  13        146.19        158.34        18.34 o                         
  -1   7  13        474.65        415.85        26.95 o                         
   0   7  13        421.18        437.50        22.03 o                         
   1   7  13        461.73        445.51        21.90 o                         
   2   7  13        149.78        158.75        19.63 o                         
   3   7  13        320.53        302.53        22.76 o                         
   4   7  13         36.48         65.88        29.04 o                         
  -4   8  13        440.00        436.00        34.55 o                         
  -3   8  13        323.15        324.60        33.29 o                         
  -2   8  13        942.55        966.91        45.68 o                         
  -1   8  13        346.37        293.63        26.44 o                         
   0   8  13       1476.77       1593.46        73.48 o                         
   1   8  13        375.12        362.77        26.28 o                         
   2   8  13        965.77        951.92        44.50 o                         
   3   8  13        307.93        274.39        26.06 o                         
  -3   9  13         25.76         45.83        26.15 o                         
  -2   9  13         25.33         -9.50        23.24 o                         
  -1   9  13         98.06         73.35        24.54 o                         
   0   9  13         55.29         57.96        24.71 o                         
   1   9  13         95.62         65.62        18.41 o                         
   2   9  13         25.58         47.13        18.95 o                         
   3   9  13         27.49         23.04        20.31 o                         
  -3  10  13        478.95        449.85        38.21 o                         
  -2  10  13        101.83         68.68        27.58 o                         
  -1  10  13        997.24       1017.95        64.61 o                         
   0  10  13        256.18        258.93        32.34 o                         
   1  10  13        978.82       1040.62        51.17 o                         
   2  10  13        110.85        114.82        22.37 o                         
   3  10  13        507.58        579.02        37.70 o                         
  -1  11  13         62.52         61.52        28.58 o                         
   0  11  13         30.30         83.72        26.91 o                         
   1  11  13         65.04         59.69        28.57 o                         
   1   0  14        113.25        115.27        14.66 o                         
   2   0  14       1292.40       1267.68        31.49 o                         
   3   0  14         16.31         55.24        16.71 o                         
   4   0  14         18.34         18.95        16.84 o                         
   5   0  14        296.21        368.18        29.23 o                         
   6   0  14        238.86        252.11        37.94 o                         
  -6   1  14        279.29        298.96        44.82 o                         
  -5   1  14        336.12        351.95        19.84 o                         
  -4   1  14       1604.81       1554.44        47.31 o                         
  -3   1  14       3825.55       3689.40        82.79 o                         
  -2   1  14       1979.54       1936.51        43.77 o                         
  -1   1  14       2403.38       2369.28        63.25 o                         
   0   1  14       1169.69       1133.19        33.34 o                         
   1   1  14       2519.70       2484.79        54.00 o                         
   2   1  14       1957.89       1864.44        50.06 o                         
   3   1  14       3901.76       3786.94       115.55 o                         
   4   1  14       1580.40       1633.52        81.84 o                         
   5   1  14        330.11        358.26        27.40 o                         
   6   1  14        257.32        291.79        34.08 o                         
  -6   2  14        140.22        153.46        44.61 o                         
  -5   2  14         72.13         71.05        16.38 o                         
  -4   2  14        360.80        404.77        19.03 o                         
  -3   2  14        242.71        221.51        21.61 o                         
  -2   2  14        791.76        811.56        28.60 o                         
  -1   2  14        796.86        706.11        27.31 o                         
   0   2  14        974.79       1005.67        25.63 o                         
   1   2  14        838.73        767.43        18.56 o                         
   2   2  14        801.59        772.04        17.75 o                         
   3   2  14        217.92        210.55        13.49 o                         
   4   2  14        399.79        426.02        21.86 o                         
   5   2  14         97.03        114.24        16.13 o                         
   6   2  14        172.82        205.92        20.09 o                         
  -6   3  14        116.28        120.30        38.13 o                         
  -5   3  14        425.33        436.16        22.48 o                         
  -4   3  14       1050.38       1006.89        55.94 o                         
  -3   3  14        760.61        705.76        27.70 o                         
  -2   3  14       1233.29       1148.27        32.35 o                         
  -1   3  14       2369.95       2331.43        53.11 o                         
   0   3  14       1526.01       1518.75        36.82 o                         
   1   3  14       2260.64       2221.56        45.43 o                         
   2   3  14       1257.69       1198.58        26.38 o                         
   3   3  14        631.03        612.09        23.56 o                         
   4   3  14       1048.66       1031.69        49.75 o                         
   5   3  14        440.67        500.07        32.00 o                         
   6   3  14        121.29        125.51        25.88 o                         
  -5   4  14         62.05         75.41        17.86 o                         
  -4   4  14        139.52        136.87        18.87 o                         
  -3   4  14        148.32        138.22        15.83 o                         
  -2   4  14         98.91         84.87        11.80 o                         
  -1   4  14        375.37        343.87        18.59 o                         
   0   4  14        702.91        678.49        22.31 o                         
   1   4  14        368.75        392.27        15.78 o                         
   2   4  14         94.18         83.15        11.74 o                         
   3   4  14        170.45        172.11        13.12 o                         
   4   4  14        160.67        124.84        22.96 o                         
   5   4  14         81.96        100.46        24.67 o                         
  -5   5  14        127.08        128.26        25.45 o                         
  -4   5  14        505.51        482.15        25.95 o                         
  -3   5  14        183.35        144.05        17.53 o                         
  -2   5  14       1320.53       1292.94        41.84 o                         
  -1   5  14         20.61         15.39        11.10 o                         
   0   5  14        676.65        666.92        22.47 o                         
   1   5  14         14.59          7.79        12.16 o                         
   2   5  14       1338.77       1345.42        39.86 o                         
   3   5  14        174.55        149.24        16.78 o                         
   4   5  14        523.10        499.41        37.09 o                         
   5   5  14        129.66        117.47        28.13 o                         
  -5   6  14          9.30        -12.21        27.18 o                         
  -4   6  14         62.36         48.77        19.30 o                         
  -3   6  14         43.84         63.33        17.06 o                         
  -2   6  14         11.24          9.64        15.46 o                         
  -1   6  14        300.82        289.68        16.34 o                         
   0   6  14        190.38        170.14        15.79 o                         
   1   6  14        272.79        267.67        17.93 o                         
   2   6  14         19.63          7.11        13.10 o                         
   3   6  14         31.74         47.88        14.06 o                         
   4   6  14         49.06         15.92        25.79 o                         
   5   6  14          4.50        -24.58        26.71 o                         
  -4   7  14        102.10         90.74        22.42 o                         
  -3   7  14       1030.81       1023.51        41.68 o                         
  -2   7  14         28.85        -15.38        15.38 o                         
  -1   7  14       1880.92       1848.37        54.24 o                         
   0   7  14        285.39        303.07        31.02 o                         
   1   7  14       1789.46       1782.96        53.40 o                         
   2   7  14         28.85         32.93        15.30 o                         
   3   7  14       1035.33       1089.14        36.88 o                         
   4   7  14        106.53        114.63        29.71 o                         
  -4   8  14         61.22         50.98        28.52 o                         
  -3   8  14        220.46        209.74        28.10 o                         
  -2   8  14          2.89         -7.31        25.65 o                         
  -1   8  14        223.65        187.24        23.24 o                         
   0   8  14        196.01        198.74        37.50 o                         
   1   8  14        215.52        222.82        23.59 o                         
   2   8  14          1.90          5.80        17.14 o                         
   3   8  14        207.76        215.18        20.71 o                         
  -3   9  14         75.48         77.93        27.54 o                         
  -2   9  14       1288.26       1295.91       125.59 o                         
  -1   9  14        466.53        483.13        56.30 o                         
   0   9  14       2028.29       1994.03        77.46 o                         
   1   9  14        465.55        457.35        30.02 o                         
   2   9  14       1353.90       1357.82        56.36 o                         
   3   9  14         72.42         40.60        37.94 o                         
  -2  10  14        405.65        456.75        38.92 o                         
  -1  10  14        268.52        225.15        29.62 o                         
   0  10  14        187.51        203.09        28.02 o                         
   1  10  14        274.80        280.50        30.13 o                         
   2  10  14        404.79        432.11        28.16 o                         
   0  11  14        114.45        148.76        64.42 o                         
   1   0  15       3327.82       3096.38        95.82 o                         
   2   0  15        368.38        360.43        14.87 o                         
   3   0  15       4805.58       4642.97       117.52 o                         
   4   0  15        319.04        309.63        23.90 o                         
   5   0  15       1829.91       1934.67        71.62 o                         
   6   0  15        219.12        226.30        27.13 o                         
  -6   1  15         99.08         70.30        37.79 o                         
  -5   1  15        365.21        360.33        21.16 o                         
  -4   1  15        246.21        220.85        18.63 o                         
  -3   1  15       1207.36       1121.86        30.50 o                         
  -2   1  15        906.35        878.24        40.15 o                         
  -1   1  15        802.80        777.85        25.43 o                         
   0   1  15        286.01        283.99        15.22 o                         
   1   1  15        694.48        666.56        18.23 o                         
   2   1  15        931.56        875.31        33.81 o                         
   3   1  15       1109.56       1104.05        41.62 o                         
   4   1  15        266.90        266.73        31.75 o                         
   5   1  15        385.37        387.88        45.36 o                         
   6   1  15         96.96         86.89        31.20 o                         
  -6   2  15        548.17        606.12        57.92 o                         
  -5   2  15         64.21         71.23        16.73 o                         
  -4   2  15       2128.22       2104.82        52.67 o                         
  -3   2  15        100.73        102.35        14.92 o                         
  -2   2  15       3594.27       3577.63        95.24 o                         
  -1   2  15         78.43         66.68        12.66 o                         
   0   2  15       1963.25       1853.16        42.61 o                         
   1   2  15         96.34        105.19         9.78 o                         
   2   2  15       3709.09       3691.89        64.29 o                         
   3   2  15         91.79         99.20        11.94 o                         
   4   2  15       2092.53       2105.39        67.66 o                         
   5   2  15         52.18         60.10        28.23 o                         
   6   2  15        537.03        543.30        30.31 o                         
  -5   3  15        128.93        134.11        18.14 o                         
  -4   3  15        227.63        234.75        20.63 o                         
  -3   3  15       1174.99       1101.29        38.46 o                         
  -2   3  15        833.12        834.99        28.95 o                         
  -1   3  15        424.32        426.39        17.50 o                         
   0   3  15       1108.24       1109.24        29.15 o                         
   1   3  15        496.92        500.74        14.85 o                         
   2   3  15        686.78        685.36        19.17 o                         
   3   3  15       1259.60       1280.87        37.59 o                         
   4   3  15        204.88        200.47        23.17 o                         
   5   3  15        142.06        156.22        22.58 o                         
  -5   4  15        382.29        409.97        23.27 o                         
  -4   4  15         82.83         87.45        23.24 o                         
  -3   4  15        519.65        528.91        24.55 o                         
  -2   4  15        165.41        165.95        16.13 o                         
  -1   4  15        196.02        188.91        14.24 o                         
   0   4  15        393.09        373.56        16.00 o                         
   1   4  15        265.76        262.74        13.18 o                         
   2   4  15        221.38        218.64        14.61 o                         
   3   4  15        531.95        555.72        21.84 o                         
   4   4  15         58.30         42.42        21.13 o                         
   5   4  15        401.81        369.23        34.17 o                         
  -5   5  15         90.55         56.86        22.80 o                         
  -4   5  15          5.16         -6.46        17.90 o                         
  -3   5  15        112.84        129.12        17.92 o                         
  -2   5  15         13.66         19.83        14.53 o                         
  -1   5  15        563.23        552.41        28.75 o                         
   0   5  15         11.86          7.73        11.59 o                         
   1   5  15        414.23        409.51        17.60 o                         
   2   5  15         18.79         -3.35        12.67 o                         
   3   5  15         58.36         52.05        13.65 o                         
   4   5  15         12.06         35.84        23.79 o                         
   5   5  15         91.19         97.01        29.09 o                         
  -5   6  15         79.88        112.72        30.82 o                         
  -4   6  15         46.07         51.62        20.66 o                         
  -3   6  15        473.66        445.23        52.49 o                         
  -2   6  15        203.36        181.27        18.95 o                         
  -1   6  15        426.14        412.62        19.25 o                         
   0   6  15         80.71         79.62        12.95 o                         
   1   6  15        427.87        409.86        20.65 o                         
   2   6  15        321.45        316.49        18.08 o                         
   3   6  15        497.53        506.29        22.11 o                         
   4   6  15         57.23         59.21        26.92 o                         
   5   6  15         74.25        106.80        31.25 o                         
  -4   7  15        285.71        266.30        30.15 o                         
  -3   7  15         21.69         -5.67        19.96 o                         
  -2   7  15        542.96        541.06        26.39 o                         
  -1   7  15        110.94        108.92        17.68 o                         
   0   7  15        460.44        476.98        23.56 o                         
   1   7  15        108.54         93.22        15.72 o                         
   2   7  15        457.35        494.60        24.15 o                         
   3   7  15         21.75         13.23        16.49 o                         
   4   7  15        230.04        240.02        36.21 o                         
  -4   8  15        215.67        213.70        34.29 o                         
  -3   8  15         70.56         49.86        25.74 o                         
  -2   8  15        789.17        739.97        65.15 o                         
  -1   8  15         52.82         53.91        21.60 o                         
   0   8  15       2294.85       2295.19        80.96 o                         
   1   8  15         51.36         37.60        17.64 o                         
   2   8  15        832.97        832.50        33.19 o                         
   3   8  15         87.45         86.41        24.51 o                         
  -3   9  15        257.37        285.11        46.15 o                         
  -2   9  15          3.99         11.73        23.72 o                         
  -1   9  15        475.06        508.21        45.15 o                         
   0   9  15          0.73         25.27        22.92 o                         
   1   9  15        484.24        430.71        42.71 o                         
   2   9  15          6.25          2.08        23.09 o                         
   3   9  15        209.16        206.22        45.88 o                         
  -2  10  15        130.09         87.79        30.42 o                         
  -1  10  15        723.62        661.41        40.30 o                         
   0  10  15        205.09        208.37        28.66 o                         
   1  10  15        746.87        749.79        42.52 o                         
   2  10  15        156.42        132.10        24.02 o                         
   0   0  16         15.29          0.75        17.71 o                         
   1   0  16        960.51        969.13        30.73 o                         
   2   0  16        893.20        948.15        26.34 o                         
   3   0  16          0.60         -2.04        11.38 o                         
   4   0  16       1288.18       1380.21        53.68 o                         
   5   0  16          7.31          4.40        21.91 o                         
   6   0  16        336.08        322.34        34.37 o                         
  -6   1  16        194.22        231.89        47.00 o                         
  -5   1  16        227.14        201.41        19.40 o                         
  -4   1  16        161.78        157.37        18.47 o                         
  -3   1  16        689.62        655.44        24.21 o                         
  -2   1  16        566.73        534.18        23.39 o                         
  -1   1  16       4372.62       4185.87       106.41 o                         
   0   1  16       1370.53       1335.98        38.60 o                         
   1   1  16       4336.22       4283.73        80.96 o                         
   2   1  16        664.09        618.59        26.86 o                         
   3   1  16        670.38        672.77        30.41 o                         
   4   1  16        196.25        179.26        32.04 o                         
   5   1  16        239.31        263.73        27.43 o                         
   6   1  16        158.25        136.85        17.24 o                         
  -5   2  16        608.70        635.52        28.60 o                         
  -4   2  16         32.76         28.25        13.57 o                         
  -3   2  16       1216.89       1206.91        48.15 o                         
  -2   2  16        206.52        208.54        17.82 o                         
  -1   2  16        410.15        399.92        23.15 o                         
   0   2  16          4.87          7.64         8.65 o                         
   1   2  16        612.24        603.83        16.27 o                         
   2   2  16        241.53        251.36        10.07 o                         
   3   2  16       1165.77       1162.60        34.82 o                         
   4   2  16         30.16         42.72        14.68 o                         
   5   2  16        646.93        681.45        42.90 o                         
  -5   3  16         39.30         46.61        18.34 o                         
  -4   3  16        313.06        297.59        18.60 o                         
  -3   3  16         62.86         48.20        15.97 o                         
  -2   3  16        529.53        511.09        19.43 o                         
  -1   3  16        241.83        203.69        21.20 o                         
   0   3  16       3608.02       3616.50        79.69 o                         
   1   3  16        266.47        261.18        15.47 o                         
   2   3  16        477.34        472.57        13.76 o                         
   3   3  16         91.78         81.81        14.16 o                         
   4   3  16        314.46        297.65        22.04 o                         
   5   3  16         16.67         50.59        20.96 o                         
  -5   4  16          7.30         27.49        18.09 o                         
  -4   4  16        753.43        753.10        33.09 o                         
  -3   4  16         92.04         66.65        16.43 o                         
  -2   4  16        695.29        731.40        30.54 o                         
  -1   4  16        712.20        698.65        30.53 o                         
   0   4  16        558.25        620.35        24.86 o                         
   1   4  16        680.45        659.95        38.93 o                         
   2   4  16        845.56        854.02        36.03 o                         
   3   4  16        109.09        109.37        13.30 o                         
   4   4  16        801.84        878.68        46.88 o                         
   5   4  16          1.85        -24.88        24.88 o                         
  -5   5  16         23.54          7.16        21.46 o                         
  -4   5  16         18.66         27.97        18.45 o                         
  -3   5  16         84.75         81.59        18.30 o                         
  -2   5  16        544.87        528.87        25.37 o                         
  -1   5  16        520.96        476.92        31.90 o                         
   0   5  16         16.32         17.34        13.71 o                         
   1   5  16        517.32        499.67        18.78 o                         
   2   5  16        645.12        623.42        25.19 o                         
   3   5  16         99.04        100.93        16.72 o                         
   4   5  16          5.40         -5.08        25.04 o                         
   5   5  16         28.57          4.88        28.09 o                         
  -4   6  16         79.08         68.58        21.76 o                         
  -3   6  16        976.93       1033.05        68.81 o                         
  -2   6  16        190.40        162.75        21.75 o                         
  -1   6  16        367.96        390.31        18.53 o                         
   0   6  16        220.40        232.98        15.92 o                         
   1   6  16        367.78        359.86        20.71 o                         
   2   6  16        200.24        189.30        17.53 o                         
   3   6  16        979.56        982.03        44.39 o                         
   4   6  16         48.89         23.29        27.59 o                         
  -4   7  16        242.62        248.07        29.64 o                         
  -3   7  16        334.29        333.69        26.23 o                         
  -2   7  16         44.89         20.19        17.62 o                         
  -1   7  16        299.72        328.21        24.36 o                         
   0   7  16         61.27         78.69        17.41 o                         
   1   7  16        361.41        367.00        21.75 o                         
   2   7  16         43.34         34.07        16.40 o                         
   3   7  16        384.17        367.47        28.15 o                         
   4   7  16        266.17        277.43        37.29 o                         
  -3   8  16         20.44          0.59        24.96 o                         
  -2   8  16        347.38        334.47        44.79 o                         
  -1   8  16        616.96        552.13        33.64 o                         
   0   8  16         87.37         85.33        23.00 o                         
   1   8  16        574.12        565.07        27.53 o                         
   2   8  16        399.50        471.07        32.04 o                         
   3   8  16         15.96         22.63        31.09 o                         
  -3   9  16        247.58        283.13        34.88 o                         
  -2   9  16        632.39        616.95        38.48 o                         
  -1   9  16        166.06        125.55        31.38 o                         
   0   9  16       1062.64       1092.30        52.48 o                         
   1   9  16        173.83        156.08        26.10 o                         
   2   9  16        656.93        662.23        38.78 o                         
  -2  10  16        203.86        212.41        33.56 o                         
  -1  10  16         90.82        117.20        29.70 o                         
   0  10  16        453.47        440.50        35.54 o                         
   1  10  16         77.20         99.30        28.54 o                         
   2  10  16        196.11        216.10        26.29 o                         
   1   0  17       2493.28       2360.97        62.38 o                         
   2   0  17       1404.97       1398.67        35.00 o                         
   3   0  17        217.76        246.86        17.77 o                         
   4   0  17         63.52         64.68        19.71 o                         
   5   0  17         60.11         46.58        24.05 o                         
  -5   1  17        338.67        353.54        49.64 o                         
  -4   1  17         25.39         32.65        15.94 o                         
  -3   1  17        500.52        505.93        37.41 o                         
  -2   1  17        466.26        460.79        36.71 o                         
  -1   1  17        935.61        964.02        36.60 o                         
   0   1  17        598.77        600.96        23.85 o                         
   1   1  17        888.61        871.05        30.25 o                         
   2   1  17        393.81        392.61        18.64 o                         
   3   1  17        593.07        569.24        28.33 o                         
   4   1  17         11.41         18.04        26.09 o                         
   5   1  17        367.08        320.46        29.60 o                         
  -5   2  17         30.07         24.96        17.38 o                         
  -4   2  17        170.39        142.37        16.03 o                         
  -3   2  17        387.42        364.99        25.99 o                         
  -2   2  17        922.41        885.02        32.73 o                         
  -1   2  17        310.20        271.32        16.93 o                         
   0   2  17       1687.16       1672.50        39.72 o                         
   1   2  17        302.13        292.81        11.73 o                         
   2   2  17        908.11        905.59        22.44 o                         
   3   2  17        382.41        421.86        24.85 o                         
   4   2  17        185.48        221.30        18.98 o                         
   5   2  17         26.51         51.09        18.37 o                         
  -5   3  17         35.15         22.02        18.62 o                         
  -4   3  17        885.72        843.62        44.08 o                         
  -3   3  17          0.41         -2.69        15.24 o                         
  -2   3  17       1684.22       1669.93        45.73 o                         
  -1   3  17        402.14        401.77        19.90 o                         
   0   3  17       3796.51       3656.21        80.89 o                         
   1   3  17        383.39        376.09        13.71 o                         
   2   3  17       1869.89       1918.21        35.10 o                         
   3   3  17          5.61         21.09        13.00 o                         
   4   3  17        858.01        842.28        36.60 o                         
   5   3  17         29.74         24.33        22.00 o                         
  -5   4  17        185.22        193.78        24.79 o                         
  -4   4  17        343.18        304.10        23.56 o                         
  -3   4  17        206.62        206.81        19.53 o                         
  -2   4  17        548.08        523.82        24.03 o                         
  -1   4  17        374.12        366.54        18.67 o                         
   0   4  17         34.92         39.50        11.62 o                         
   1   4  17        357.71        346.60        15.70 o                         
   2   4  17        514.49        528.68        22.32 o                         
   3   4  17        212.71        209.71        15.47 o                         
   4   4  17        321.17        309.73        30.29 o                         
  -5   5  17        669.87        677.30        34.53 o                         
  -4   5  17         21.42          6.27        19.34 o                         
  -3   5  17       1831.11       1942.07        59.27 o                         
  -2   5  17         81.73         79.98        19.99 o                         
  -1   5  17       1433.34       1442.07        44.85 o                         
   0   5  17        775.15        781.27        27.46 o                         
   1   5  17       1440.32       1479.48        38.30 o                         
   2   5  17         70.11         53.71        14.52 o                         
   3   5  17       1817.61       1923.66        68.26 o                         
   4   5  17         25.58         -2.92        25.88 o                         
   5   5  17        654.59        781.84        53.25 o                         
  -4   6  17        190.76        180.81        28.09 o                         
  -3   6  17        308.52        282.05        23.40 o                         
  -2   6  17        320.84        283.37        22.26 o                         
  -1   6  17        147.60        146.07        15.05 o                         
   0   6  17          2.01        -12.73        12.73 o                         
   1   6  17        132.54        126.03        16.60 o                         
   2   6  17        333.33        328.18        20.30 o                         
   3   6  17        307.20        334.15        27.17 o                         
   4   6  17        213.30        218.14        34.42 o                         
  -4   7  17        698.78        760.13       101.42 o                         
  -3   7  17         66.28         36.81        21.21 o                         
  -2   7  17       1146.52       1234.50        45.59 o                         
  -1   7  17        285.53        287.12        28.31 o                         
   0   7  17        781.56        814.58        46.51 o                         
   1   7  17        284.14        291.03        30.55 o                         
   2   7  17       1215.16       1331.61        43.22 o                         
   3   7  17         70.41         63.34        30.67 o                         
   4   7  17        660.15        765.38        57.00 o                         
  -3   8  17         14.57         10.73        28.48 o                         
  -2   8  17        192.37        189.76        29.53 o                         
  -1   8  17         83.81        105.06        23.82 o                         
   0   8  17         97.74         91.79        19.42 o                         
   1   8  17         74.16         77.11        19.25 o                         
   2   8  17        192.53        189.63        21.38 o                         
   3   8  17         18.69          2.88        34.50 o                         
  -2   9  17         35.34         57.20        28.78 o                         
  -1   9  17        357.22        410.08        52.07 o                         
   0   9  17          0.82         -6.67        25.51 o                         
   1   9  17        402.75        428.65        36.96 o                         
   2   9  17         26.71         30.77        26.66 o                         
  -1  10  17          2.82         33.74        29.15 o                         
   0  10  17        111.78         91.94        28.68 o                         
   1  10  17          4.83         -0.42        27.23 o                         
   0   0  18        268.36        260.39        26.09 o                         
   1   0  18        162.31        143.87        16.69 o                         
   2   0  18        332.54        339.58        15.36 o                         
   3   0  18        167.29        121.01        18.80 o                         
   4   0  18        156.82        138.98        22.23 o                         
   5   0  18         15.55         22.64        33.94 o                         
  -5   1  18         35.43         26.99        20.39 o                         
  -4   1  18         15.49         10.22        16.68 o                         
  -3   1  18        348.71        304.34        19.88 o                         
  -2   1  18        384.16        376.73        20.09 o                         
  -1   1  18        294.11        325.51        18.21 o                         
   0   1  18        562.88        570.39        23.40 o                         
   1   1  18        273.85        284.65        27.48 o                         
   2   1  18        387.40        378.43        18.30 o                         
   3   1  18        323.57        351.77        33.54 o                         
   4   1  18         12.19        -21.25        24.63 o                         
   5   1  18         26.40         31.50        25.43 o                         
  -5   2  18        274.40        290.26        23.04 o                         
  -4   2  18        368.30        340.52        20.31 o                         
  -3   2  18        251.79        248.33        39.69 o                         
  -2   2  18        399.46        390.80        26.39 o                         
  -1   2  18       1365.33       1425.49        41.38 o                         
   0   2  18       1212.45       1186.43        34.55 o                         
   1   2  18       1317.46       1311.30        30.05 o                         
   2   2  18        395.08        401.81        23.84 o                         
   3   2  18        235.77        227.29        19.29 o                         
   4   2  18        376.46        374.31        23.22 o                         
   5   2  18        311.62        372.50        25.49 o                         
  -5   3  18         91.48         93.57        22.36 o                         
  -4   3  18        304.24        306.34        19.91 o                         
  -3   3  18        410.77        397.24        22.80 o                         
  -2   3  18        111.98        101.37        16.40 o                         
  -1   3  18        762.52        775.39        28.96 o                         
   0   3  18        236.54        212.47        14.07 o                         
   1   3  18        751.95        696.24        20.06 o                         
   2   3  18        105.12        115.84        10.93 o                         
   3   3  18        403.06        392.87        23.41 o                         
   4   3  18        275.47        214.80        22.58 o                         
   5   3  18         86.72         94.63        24.79 o                         
  -5   4  18        219.41        232.24        40.88 o                         
  -4   4  18        838.29        842.07        35.62 o                         
  -3   4  18        663.36        648.38        28.73 o                         
  -2   4  18        939.20        948.67        34.94 o                         
  -1   4  18        986.48        935.16        28.67 o                         
   0   4  18       2208.07       2189.06        61.27 o                         
   1   4  18        941.74        922.61        27.51 o                         
   2   4  18        918.03        962.01        31.80 o                         
   3   4  18        627.87        572.29        40.67 o                         
   4   4  18        877.00        886.77        51.05 o                         
  -4   5  18        142.11        125.12        22.68 o                         
  -3   5  18        235.73        207.77        21.33 o                         
  -2   5  18        271.13        281.95        20.73 o                         
  -1   5  18        137.40        126.32        15.03 o                         
   0   5  18        221.11        229.07        15.39 o                         
   1   5  18        126.53        151.95        14.66 o                         
   2   5  18        290.52        298.02        19.63 o                         
   3   5  18        225.16        202.55        29.09 o                         
   4   5  18        146.87        154.05        31.21 o                         
  -4   6  18        277.59        258.50        30.64 o                         
  -3   6  18        835.82        852.34        36.08 o                         
  -2   6  18        463.31        450.19        30.41 o                         
  -1   6  18       1626.07       1696.50        52.43 o                         
   0   6  18         23.94         17.23        13.72 o                         
   1   6  18       1600.09       1649.19        50.57 o                         
   2   6  18        458.12        446.98        31.68 o                         
   3   6  18        806.48        762.67        54.30 o                         
   4   6  18        253.04        273.81        37.17 o                         
  -4   7  18         39.19         42.35        30.90 o                         
  -3   7  18        120.01        132.48        23.21 o                         
  -2   7  18         79.81         64.68        20.64 o                         
  -1   7  18        175.88        184.92        21.44 o                         
   0   7  18        141.24        130.82        19.01 o                         
   1   7  18        191.94        190.79        19.26 o                         
   2   7  18         78.16        113.70        18.82 o                         
   3   7  18        123.27        149.51        34.54 o                         
   4   7  18         33.02         25.17        33.50 o                         
  -3   8  18         44.06         28.39        28.64 o                         
  -2   8  18        562.94        551.85        31.25 o                         
  -1   8  18         67.44         45.00        24.72 o                         
   0   8  18        741.03        771.65        41.49 o                         
   1   8  18         48.43         44.83        19.63 o                         
   2   8  18        554.17        599.24        29.91 o                         
   3   8  18         52.58         67.46        37.38 o                         
  -2   9  18         91.94        116.29        29.00 o                         
  -1   9  18         37.64        -20.62        24.62 o                         
   0   9  18         19.90         13.21        25.66 o                         
   1   9  18         40.06         49.13        27.59 o                         
   2   9  18        108.06         99.99        29.08 o                         
   0  10  18         39.30         47.75        28.68 o                         
   1   0  19        630.83        645.94        30.41 o                         
   2   0  19         88.84         75.24        13.51 o                         
   3   0  19        521.24        496.39        28.16 o                         
   4   0  19          0.58         10.17        21.45 o                         
   5   0  19         54.66         34.61        26.22 o                         
  -5   1  19        142.84        148.83        28.64 o                         
  -4   1  19          6.30        -10.54        17.37 o                         
  -3   1  19        207.30        234.40        19.12 o                         
  -2   1  19         70.50         59.06        12.27 o                         
  -1   1  19        197.99        194.80        17.35 o                         
   0   1  19        203.99        175.96        26.51 o                         
   1   1  19        118.13        128.76        12.04 o                         
   2   1  19         69.87         68.34        10.98 o                         
   3   1  19        237.03        212.22        28.54 o                         
   4   1  19          0.72         12.58        30.29 o                         
   5   1  19        185.20        170.21        29.73 o                         
  -5   2  19         62.07         68.67        22.53 o                         
  -4   2  19         84.64         79.98        16.89 o                         
  -3   2  19         60.52         48.18        25.02 o                         
  -2   2  19        298.08        288.51        24.07 o                         
  -1   2  19         41.10         38.04        15.07 o                         
   0   2  19       2041.60       2068.94        48.07 o                         
   1   2  19         36.71         27.97         9.41 o                         
   2   2  19        301.36        318.65        15.35 o                         
   3   2  19         76.03         75.32        16.87 o                         
   4   2  19         47.03         52.88        18.28 o                         
   5   2  19         59.22         34.72        21.03 o                         
  -5   3  19         31.42         51.82        23.27 o                         
  -4   3  19        759.02        754.17        30.93 o                         
  -3   3  19         18.05         32.67        17.25 o                         
  -2   3  19        777.82        777.91        31.22 o                         
  -1   3  19          9.67          0.68        11.98 o                         
   0   3  19       1614.95       1528.08        38.66 o                         
   1   3  19          3.65         -2.15         9.38 o                         
   2   3  19        774.21        793.24        22.17 o                         
   3   3  19         15.86         34.72        17.05 o                         
   4   3  19        757.70        767.41        36.27 o                         
   5   3  19         16.39          4.38        24.38 o                         
  -5   4  19        178.41        179.24        26.51 o                         
  -4   4  19        143.74        155.43        22.92 o                         
  -3   4  19         46.11         49.91        18.08 o                         
  -2   4  19        188.66        190.85        28.62 o                         
  -1   4  19        855.77        882.19        28.70 o                         
   0   4  19         10.77        -12.75        14.18 o                         
   1   4  19        818.69        851.50        34.29 o                         
   2   4  19        204.05        174.02        16.23 o                         
   3   4  19         49.22         29.92        23.17 o                         
   4   4  19        155.70        130.72        27.13 o                         
  -4   5  19        247.10        256.83        37.52 o                         
  -3   5  19       1550.73       1567.34        52.67 o                         
  -2   5  19        176.01        162.93        19.63 o                         
  -1   5  19       1752.09       1758.13        57.16 o                         
   0   5  19         88.19         90.85        14.12 o                         
   1   5  19       1684.99       1707.60        44.43 o                         
   2   5  19        184.74        206.08        20.04 o                         
   3   5  19       1509.48       1583.02        81.92 o                         
   4   5  19        220.79        177.39        32.92 o                         
  -4   6  19         51.75         20.57        46.19 o                         
  -3   6  19         94.61         87.42        28.93 o                         
  -2   6  19        358.25        359.52        31.53 o                         
  -1   6  19         59.71         60.37        17.79 o                         
   0   6  19        901.91        905.58        30.25 o                         
   1   6  19         79.02         78.47        17.59 o                         
   2   6  19        344.31        359.48        21.93 o                         
   3   6  19         95.71         69.50        29.67 o                         
   4   6  19         50.66         47.79        32.09 o                         
  -3   7  19        255.57        286.59        32.11 o                         
  -2   7  19        492.29        508.09        29.56 o                         
  -1   7  19        319.34        308.15        35.00 o                         
   0   7  19        609.65        621.45        38.78 o                         
   1   7  19        316.19        324.88        23.09 o                         
   2   7  19        496.26        520.28        27.29 o                         
   3   7  19        243.76        260.18        41.17 o                         
  -3   8  19         38.17         21.48        28.88 o                         
  -2   8  19        152.08        157.75        24.19 o                         
  -1   8  19        170.76        168.88        27.42 o                         
   0   8  19         54.48         52.84        24.67 o                         
   1   8  19        182.88        170.95        22.79 o                         
   2   8  19        156.75        190.26        23.70 o                         
   3   8  19         34.85         13.79        34.96 o                         
  -2   9  19         11.04          0.14        28.88 o                         
  -1   9  19        164.86        203.01        31.96 o                         
   0   9  19          0.20        -14.33        30.17 o                         
   1   9  19        108.34         96.59        34.21 o                         
   2   9  19         12.53         13.96        22.94 o                         
   0   0  20         88.42         90.58        17.16 o                         
   1   0  20        165.11        188.30        19.71 o                         
   2   0  20         29.17         30.68        12.39 o                         
   3   0  20         26.73         17.30        18.33 o                         
   4   0  20        373.65        368.35        29.11 o                         
   5   0  20          8.12         -3.55        27.98 o                         
  -5   1  20        202.88        205.54        29.69 o                         
  -4   1  20        373.20        383.70        24.69 o                         
  -3   1  20        711.04        657.98        28.10 o                         
  -2   1  20       1010.78        982.25        34.53 o                         
  -1   1  20       1271.21       1241.10        60.32 o                         
   0   1  20       1713.93       1659.36        47.32 o                         
   1   1  20       1306.86       1327.93        38.37 o                         
   2   1  20        989.34        958.51        27.27 o                         
   3   1  20        736.97        630.92        45.96 o                         
   4   1  20        369.99        391.66        30.22 o                         
   5   1  20        171.83        145.44        19.31 o                         
  -5   2  20        151.89        159.54        25.20 o                         
  -4   2  20        148.75        139.14        17.71 o                         
  -3   2  20        423.30        430.25        39.66 o                         
  -2   2  20        735.23        738.57        37.95 o                         
  -1   2  20        227.00        211.02        16.80 o                         
   0   2  20        604.43        636.38        25.85 o                         
   1   2  20        197.60        199.67        10.86 o                         
   2   2  20        770.52        756.78        23.85 o                         
   3   2  20        432.76        466.77        25.45 o                         
   4   2  20        166.36        171.25        21.15 o                         
   5   2  20        134.09        152.04        20.53 o                         
  -5   3  20        141.02        160.11        37.98 o                         
  -4   3  20        233.02        219.75        20.35 o                         
  -3   3  20        438.50        449.07        25.04 o                         
  -2   3  20        395.42        350.19        22.73 o                         
  -1   3  20       1249.44       1283.70        34.94 o                         
   0   3  20        848.77        810.92        25.74 o                         
   1   3  20       1200.13       1202.43        29.14 o                         
   2   3  20        402.89        377.82        16.89 o                         
   3   3  20        355.30        360.64        24.87 o                         
   4   3  20        201.74        199.92        23.85 o                         
   5   3  20        166.12        171.64        29.09 o                         
  -4   4  20        658.20        716.84        40.20 o                         
  -3   4  20        241.80        244.20        22.61 o                         
  -2   4  20        801.57        838.64        41.18 o                         
  -1   4  20        552.73        523.46        22.47 o                         
   0   4  20        179.05        184.02        17.71 o                         
   1   4  20        581.09        614.60        21.65 o                         
   2   4  20        769.78        771.12        29.60 o                         
   3   4  20        247.81        270.48        29.67 o                         
   4   4  20        626.90        683.09        46.21 o                         
  -4   5  20        142.81        137.32        30.73 o                         
  -3   5  20        170.63        185.76        23.08 o                         
  -2   5  20        463.65        451.30        25.10 o                         
  -1   5  20          8.35         -3.56        14.96 o                         
   0   5  20        201.68        196.39        16.17 o                         
   1   5  20          8.72        -13.27        13.27 o                         
   2   5  20        405.00        427.12        22.77 o                         
   3   5  20        144.52        143.80        30.04 o                         
   4   5  20        147.79        116.97        32.59 o                         
  -4   6  20          9.80          7.80        28.42 o                         
  -3   6  20        592.18        664.81        33.74 o                         
  -2   6  20        174.59        164.38        40.52 o                         
  -1   6  20        403.13        415.50        26.11 o                         
   0   6  20        559.94        552.97        22.78 o                         
   1   6  20        410.62        430.31        24.20 o                         
   2   6  20        188.51        196.00        19.97 o                         
   3   6  20        563.27        626.37        49.67 o                         
   4   6  20         19.87         29.59        33.84 o                         
  -3   7  20        321.37        332.30        34.24 o                         
  -2   7  20         61.19         60.66        22.13 o                         
  -1   7  20        695.36        704.30        32.00 o                         
   0   7  20         12.61         -5.27        16.98 o                         
   1   7  20        599.95        578.74        46.68 o                         
   2   7  20         56.87         51.15        20.25 o                         
   3   7  20        307.10        305.23        43.13 o                         
  -2   8  20        413.63        435.23        37.46 o                         
  -1   8  20         23.93         19.70        26.24 o                         
   0   8  20        126.16         85.22        28.04 o                         
   1   8  20         23.48         17.59        20.64 o                         
   2   8  20        393.01        393.20        27.11 o                         
  -1   9  20         92.79         95.79        29.67 o                         
   0   9  20        566.45        498.96        38.09 o                         
   1   9  20         97.12        104.86        29.53 o                         
   1   0  21       1857.84       1874.08        58.73 o                         
   2   0  21          7.51          2.97        14.40 o                         
   3   0  21       3091.85       3326.42       116.13 o                         
   4   0  21         51.27         49.76        33.11 o                         
   5   0  21        880.69       1065.97        53.46 o                         
  -5   1  21         93.82         68.66        29.52 o                         
  -4   1  21         13.06         22.81        21.99 o                         
  -3   1  21         54.83         51.36        17.33 o                         
  -2   1  21         39.26         41.64        15.42 o                         
  -1   1  21         22.84         29.34        14.92 o                         
   0   1  21        110.03         88.64        13.10 o                         
   1   1  21         35.89         26.95        11.53 o                         
   2   1  21         28.49         19.87        22.53 o                         
   3   1  21         71.54         76.70        18.00 o                         
   4   1  21         17.31          3.54        15.88 o                         
   5   1  21         73.36         83.27        20.01 o                         
  -4   2  21       1189.82       1301.89        40.63 o                         
  -3   2  21        106.41        100.08        19.39 o                         
  -2   2  21       1866.48       1805.24        69.18 o                         
  -1   2  21         82.17         98.40        23.28 o                         
   0   2  21       1543.92       1524.22        45.18 o                         
   1   2  21         64.81         55.26         9.70 o                         
   2   2  21       1844.21       1944.80        52.78 o                         
   3   2  21        106.03        103.47        18.99 o                         
   4   2  21       1184.70       1240.51        50.08 o                         
  -4   3  21        122.67        117.43        21.05 o                         
  -3   3  21         26.84          9.75        18.63 o                         
  -2   3  21        216.04        216.32        20.19 o                         
  -1   3  21        168.43        162.13        15.41 o                         
   0   3  21         36.97         52.15        13.34 o                         
   1   3  21        152.91        179.73        14.19 o                         
   2   3  21        267.36        274.86        15.90 o                         
   3   3  21         29.16        -16.74        18.04 o                         
   4   3  21        116.09        105.68        24.96 o                         
  -4   4  21         49.75         54.42        29.21 o                         
  -3   4  21        648.25        671.05        39.27 o                         
  -2   4  21         24.56         15.91        17.16 o                         
  -1   4  21        422.31        398.08        20.07 o                         
   0   4  21        140.40        152.15        17.38 o                         
   1   4  21        356.34        338.20        17.90 o                         
   2   4  21         15.34         27.99        16.80 o                         
   3   4  21        646.49        707.55        45.17 o                         
   4   4  21         47.48         63.25        28.17 o                         
  -4   5  21         63.19         82.93        29.24 o                         
  -3   5  21        304.63        263.16        31.97 o                         
  -2   5  21         90.34         96.81        19.97 o                         
  -1   5  21        468.46        535.30        33.97 o                         
   0   5  21         28.41         29.29        14.85 o                         
   1   5  21        511.83        527.76        22.39 o                         
   2   5  21         83.24         88.38        17.51 o                         
   3   5  21        313.21        263.06        36.42 o                         
   4   5  21         52.11         57.75        31.75 o                         
  -3   6  21        227.65        178.73        30.03 o                         
  -2   6  21        245.56        241.93        23.63 o                         
  -1   6  21        578.76        602.55        29.76 o                         
   0   6  21         21.23          8.94        15.92 o                         
   1   6  21        573.30        634.60        31.76 o                         
   2   6  21        270.65        283.57        22.94 o                         
   3   6  21        192.19        193.80        36.46 o                         
  -3   7  21         41.22         54.78        29.63 o                         
  -2   7  21        144.33        128.40        24.59 o                         
  -1   7  21        184.53        162.89        23.33 o                         
   0   7  21        139.49        140.81        21.59 o                         
   1   7  21        178.01        162.45        28.44 o                         
   2   7  21        179.08        196.65        23.30 o                         
   3   7  21         34.05         39.13        36.17 o                         
  -2   8  21        638.95        627.56        41.59 o                         
  -1   8  21        167.88        159.24        35.06 o                         
   0   8  21       2017.88       2308.61       121.47 o                         
   1   8  21        155.91        180.87        24.33 o                         
   2   8  21        635.64        585.18        32.14 o                         
   0   9  21          9.37          5.22        28.78 o                         
   0   0  22        536.52        552.84        28.89 o                         
   1   0  22          0.04          7.46        12.64 o                         
   2   0  22         33.04         32.04        15.31 o                         
   3   0  22          0.19         20.98        19.83 o                         
   4   0  22         74.10         49.35        23.97 o                         
  -4   1  22        652.23        721.63        40.58 o                         
  -3   1  22       1188.67       1203.67        42.14 o                         
  -2   1  22        961.02        942.96        38.42 o                         
  -1   1  22       1508.76       1557.18        46.95 o                         
   0   1  22        664.91        636.32        26.00 o                         
   1   1  22       1487.57       1533.79        38.77 o                         
   2   1  22       1048.23       1054.52        33.61 o                         
   3   1  22       1197.01       1134.56        45.24 o                         
   4   1  22        686.94        695.49        30.42 o                         
  -4   2  22         15.73          5.46        21.35 o                         
  -3   2  22         69.08         61.92        19.76 o                         
  -2   2  22         82.60         70.36        22.09 o                         
  -1   2  22        212.55        209.83        18.48 o                         
   0   2  22          0.02         13.60        14.30 o                         
   1   2  22        210.87        198.10        14.68 o                         
   2   2  22         91.13        102.98        15.63 o                         
   3   2  22         72.91         70.02        19.39 o                         
   4   2  22         19.69         31.76        20.37 o                         
  -4   3  22        279.67        302.72        26.75 o                         
  -3   3  22        137.53        162.71        22.61 o                         
  -2   3  22        458.98        456.69        27.23 o                         
  -1   3  22        420.63        400.80        19.95 o                         
   0   3  22        535.52        530.95        21.02 o                         
   1   3  22        488.58        493.02        35.23 o                         
   2   3  22        417.82        393.75        22.30 o                         
   3   3  22        133.78        157.48        30.27 o                         
   4   3  22        294.49        320.54        39.69 o                         
  -4   4  22         99.39         74.88        45.15 o                         
  -3   4  22         12.13         33.44        20.89 o                         
  -2   4  22         18.66          6.96        18.42 o                         
  -1   4  22         75.92         84.09        15.87 o                         
   0   4  22         42.60         37.18        16.51 o                         
   1   4  22         72.83        169.18        64.72 o                         
   2   4  22         20.45         25.31        16.03 o                         
   3   4  22         16.35         24.63        26.92 o                         
   4   4  22        109.27         67.55        28.88 o                         
  -3   5  22          2.13         -5.38        25.75 o                         
  -2   5  22        296.28        280.43        24.65 o                         
  -1   5  22         13.57         12.23        19.11 o                         
   0   5  22        190.31        179.36        17.95 o                         
   1   5  22         23.00         41.47        17.99 o                         
   2   5  22        392.10        430.24        23.57 o                         
   3   5  22          2.25         22.21        31.17 o                         
  -3   6  22        167.32        145.27        31.15 o                         
  -2   6  22          3.84          7.17        20.58 o                         
  -1   6  22          8.59         12.28        20.49 o                         
   0   6  22         10.19         20.53        16.91 o                         
   1   6  22          7.89          9.92        18.59 o                         
   2   6  22          4.43         11.55        20.26 o                         
   3   6  22        180.41        163.09        37.04 o                         
  -2   7  22        196.51        236.91        31.97 o                         
  -1   7  22        277.95        249.06        24.77 o                         
   0   7  22        327.65        326.72        27.07 o                         
   1   7  22        303.24        318.34        25.52 o                         
   2   7  22        194.78        182.81        24.71 o                         
  -1   8  22        153.50        158.71        30.35 o                         
   0   8  22          3.08        -17.76        35.75 o                         
   1   8  22        151.03        156.84        25.31 o                         
   1   0  23       2720.82       2801.53        77.06 o                         
   2   0  23          0.01        -15.97        15.97 o                         
   3   0  23        845.58        842.28        66.36 o                         
   4   0  23          0.13        -12.60        25.83 o                         
  -4   1  23         11.59         14.12        25.29 o                         
  -3   1  23        239.52        237.25        26.12 o                         
  -2   1  23        136.35        137.75        34.00 o                         
  -1   1  23         86.37        112.43        17.55 o                         
   0   1  23         26.35         21.37        14.79 o                         
   1   1  23        102.57        114.74        16.16 o                         
   2   1  23        114.37        110.08        16.57 o                         
   3   1  23        257.30        238.29        26.13 o                         
   4   1  23          4.95          5.84        18.17 o                         
  -4   2  23        506.29        547.53        30.57 o                         
  -3   2  23          6.82         19.37        20.58 o                         
  -2   2  23       1296.88       1278.71       144.70 o                         
  -1   2  23         14.62         10.22        15.88 o                         
   0   2  23       2257.22       2297.96        64.20 o                         
   1   2  23         18.58         21.80        13.25 o                         
   2   2  23       1330.13       1359.54        41.57 o                         
   3   2  23         11.60          2.03        18.71 o                         
   4   2  23        513.50        490.73        31.22 o                         
  -4   3  23        188.71        178.28        24.38 o                         
  -3   3  23         21.09         37.61        21.40 o                         
  -2   3  23        380.32        374.62        25.39 o                         
  -1   3  23         48.32         57.58        15.59 o                         
   0   3  23        527.81        503.34        21.65 o                         
   1   3  23         39.64         32.24        13.88 o                         
   2   3  23        420.36        392.26        26.96 o                         
   3   3  23         22.45         46.66        21.70 o                         
   4   3  23        188.46        157.97        30.67 o                         
  -4   4  23          5.29        -28.70        28.70 o                         
  -3   4  23         87.07         91.92        23.41 o                         
  -2   4  23         20.29         -4.01        20.28 o                         
  -1   4  23        648.34        630.98        29.97 o                         
   0   4  23          5.11         10.82        17.42 o                         
   1   4  23        634.17        631.94        35.91 o                         
   2   4  23         38.26         30.59        17.34 o                         
   3   4  23         70.04         81.55        29.79 o                         
   4   4  23          1.72         27.84        30.17 o                         
  -3   5  23        195.98        216.08        31.66 o                         
  -2   5  23         23.38          4.80        21.70 o                         
  -1   5  23         85.78         68.77        20.74 o                         
   0   5  23          6.27         25.44        16.21 o                         
   1   5  23        108.64        113.75        19.45 o                         
   2   5  23         17.13         30.09        20.01 o                         
   3   5  23        211.78        204.60        37.96 o                         
  -3   6  23        380.78        398.16        37.05 o                         
  -2   6  23          5.41         -3.33        22.76 o                         
  -1   6  23        204.81        193.96        23.92 o                         
   0   6  23         76.61         67.98        18.87 o                         
   1   6  23        194.27        184.58        22.49 o                         
   2   6  23         20.44         19.71        21.07 o                         
   3   6  23        390.33        393.19        47.63 o                         
  -2   7  23        158.03        129.58        29.72 o                         
  -1   7  23          6.89         -7.09        25.90 o                         
   0   7  23          2.03          6.81        23.05 o                         
   1   7  23          7.04        -12.36        20.99 o                         
   2   7  23        190.16        202.26        25.36 o                         
   0   8  23        558.14        590.52        42.57 o                         
   0   0  24        131.42        126.56        21.05 o                         
   1   0  24         73.00         75.69        14.70 o                         
   2   0  24         78.75         72.33        15.33 o                         
   3   0  24          4.97         22.50        22.87 o                         
   4   0  24          3.30        -30.15        45.02 o                         
  -4   1  24        188.80        230.16        47.61 o                         
  -3   1  24        284.59        246.08        27.82 o                         
  -2   1  24        351.28        348.65        43.00 o                         
  -1   1  24        995.53        988.69        36.06 o                         
   0   1  24        722.04        769.15        30.32 o                         
   1   1  24       1006.98        977.67        35.06 o                         
   2   1  24        336.91        364.54        21.78 o                         
   3   1  24        289.60        270.37        20.79 o                         
   4   1  24        228.00        195.79        21.28 o                         
  -4   2  24        132.22        106.28        24.39 o                         
  -3   2  24         19.00         33.03        17.74 o                         
  -2   2  24        224.70        215.07        28.11 o                         
  -1   2  24        417.91        432.40        30.97 o                         
   0   2  24        138.89        128.22        19.63 o                         
   1   2  24        429.50        455.02        23.78 o                         
   2   2  24        241.04        306.42        36.50 o                         
   3   2  24         13.75         40.11        20.90 o                         
   4   2  24        124.86        109.65        25.10 o                         
  -3   3  24        132.67        193.27        48.84 o                         
  -2   3  24        106.00        115.74        20.78 o                         
  -1   3  24        226.86        221.24        18.45 o                         
   0   3  24        221.80        268.91        18.43 o                         
   1   3  24        208.73        207.40        16.48 o                         
   2   3  24        101.96        119.82        22.51 o                         
   3   3  24        123.49        122.72        31.21 o                         
  -3   4  24        208.63        233.89        32.32 o                         
  -2   4  24        396.94        434.34        34.81 o                         
  -1   4  24        193.39        183.16        22.65 o                         
   0   4  24       1309.99       1372.76        47.21 o                         
   1   4  24        189.87        225.02        20.87 o                         
   2   4  24        426.29        442.56        24.93 o                         
   3   4  24        206.28        243.52        35.96 o                         
  -3   5  24         19.38         10.80        29.98 o                         
  -2   5  24        393.11        359.09        27.58 o                         
  -1   5  24         80.00         77.55        21.42 o                         
   0   5  24        229.21        217.26        19.85 o                         
   1   5  24         87.64         81.48        22.63 o                         
   2   5  24        377.81        410.69        26.20 o                         
   3   5  24         23.40         10.42        35.04 o                         
  -2   6  24        109.58        117.62        29.61 o                         
  -1   6  24        890.80        921.75        42.01 o                         
   0   6  24          1.05        -18.41        18.41 o                         
   1   6  24        909.57        992.66        40.22 o                         
   2   6  24        121.54        103.84        33.79 o                         
  -1   7  24        257.63        276.02        46.79 o                         
   0   7  24         70.04        102.99        30.32 o                         
   1   7  24        229.97        261.84        27.41 o                         
   1   0  25        190.85        174.63        17.10 o                         
   2   0  25         72.12         70.92        17.04 o                         
   3   0  25        168.10        160.35        19.96 o                         
   4   0  25          6.74        -31.13        33.11 o                         
  -3   1  25        147.52        141.29        27.69 o                         
  -2   1  25         30.22         25.76        22.86 o                         
  -1   1  25        626.61        704.16        46.12 o                         
   0   1  25        220.03        242.28        18.35 o                         
   1   1  25        552.84        644.88        27.86 o                         
   2   1  25         54.50         68.63        28.21 o                         
   3   1  25        155.30        143.37        20.21 o                         
  -3   2  25         45.01         47.42        22.45 o                         
  -2   2  25        372.52        380.48        28.52 o                         
  -1   2  25         74.09         89.51        16.22 o                         
   0   2  25         10.69         15.30        14.80 o                         
   1   2  25         73.34         56.10        18.05 o                         
   2   2  25        359.07        413.99        37.79 o                         
   3   2  25         50.05         22.63        28.50 o                         
  -3   3  25         64.88         85.49        30.51 o                         
  -2   3  25        881.09        892.87        38.55 o                         
  -1   3  25         67.39         72.21        19.26 o                         
   0   3  25       1483.89       1650.45        45.05 o                         
   1   3  25         60.17         49.98        15.30 o                         
   2   3  25        869.53        948.19        57.21 o                         
   3   3  25         72.41        100.01        32.34 o                         
  -3   4  25        120.04         92.25        30.56 o                         
  -2   4  25         42.83         64.30        22.82 o                         
  -1   4  25         78.81         86.17        21.22 o                         
   0   4  25        111.29         83.08        20.35 o                         
   1   4  25         67.58         45.93        19.68 o                         
   2   4  25         31.10         43.79        30.96 o                         
   3   4  25        121.65        122.80        34.71 o                         
  -2   5  25         42.36         48.57        27.01 o                         
  -1   5  25       1153.49       1249.94        46.50 o                         
   0   5  25        247.66        293.89        23.39 o                         
   1   5  25       1123.05       1161.50        72.74 o                         
   2   5  25         51.04         48.84        26.09 o                         
  -2   6  25          0.86        -23.79        27.85 o                         
  -1   6  25        133.31        118.51        26.40 o                         
   0   6  25          0.64          5.77        27.90 o                         
   1   6  25        134.44        113.95        24.12 o                         
   2   6  25          4.94         15.08        27.19 o                         
   0   7  25        304.95        327.14        36.99 o                         
   0   0  26         23.51         17.00        21.64 o                         
   1   0  26        277.73        278.55        19.67 o                         
   2   0  26         75.18         90.29        18.40 o                         
   3   0  26        185.27        174.56        21.78 o                         
  -3   1  26         17.47         23.26        26.87 o                         
  -2   1  26         36.87         33.70        49.04 o                         
  -1   1  26         32.61         34.65        15.95 o                         
   0   1  26         26.27         34.44        15.72 o                         
   1   1  26         32.73         40.73        15.96 o                         
   2   1  26         41.41         37.53        31.09 o                         
   3   1  26         13.62         13.11        29.30 o                         
  -3   2  26        212.77        184.22        29.43 o                         
  -2   2  26        208.53        239.64        25.12 o                         
  -1   2  26        177.97        192.21        28.25 o                         
   0   2  26        425.50        436.05        21.67 o                         
   1   2  26        147.38        166.73        20.92 o                         
   2   2  26        192.60        199.43        35.79 o                         
   3   2  26        208.33        207.26        35.38 o                         
  -3   3  26         72.57         71.09        29.83 o                         
  -2   3  26          1.50        -12.44        21.88 o                         
  -1   3  26         94.85         75.74        22.41 o                         
   0   3  26        113.66        110.78        17.91 o                         
   1   3  26        103.05        114.32        19.83 o                         
   2   3  26          2.14         -6.92        31.09 o                         
   3   3  26         79.41         94.84        33.13 o                         
  -2   4  26        560.46        591.46        41.36 o                         
  -1   4  26        249.07        269.63        25.32 o                         
   0   4  26        404.75        388.18        26.25 o                         
   1   4  26        235.26        231.68        23.18 o                         
   2   4  26        526.24        486.87        48.13 o                         
  -2   5  26        133.86        196.07        39.36 o                         
  -1   5  26          7.29          9.84        23.58 o                         
   0   5  26        280.46        271.63        26.11 o                         
   1   5  26          6.39          0.01        22.34 o                         
   2   5  26        136.98        140.17        28.33 o                         
  -1   6  26        572.57        574.59        51.69 o                         
   0   6  26        237.02        269.88        35.31 o                         
   1   6  26        563.25        603.77        40.47 o                         
   1   0  27          9.64         17.66        20.15 o                         
   2   0  27         31.15         38.12        26.34 o                         
   3   0  27        359.02        378.51        25.89 o                         
  -3   1  27        160.88        174.04        31.15 o                         
  -2   1  27         68.08         58.50        25.07 o                         
  -1   1  27        148.77        177.58        21.70 o                         
   0   1  27          4.26          3.71        16.93 o                         
   1   1  27        151.57        159.95        27.14 o                         
   2   1  27         59.90         48.84        25.72 o                         
   3   1  27        165.10        166.86        32.29 o                         
  -2   2  27         42.09         23.33        38.00 o                         
  -1   2  27        111.50        135.23        22.27 o                         
   0   2  27         10.71         13.03        16.94 o                         
   1   2  27        111.38        105.39        24.82 o                         
   2   2  27         30.80         39.17        32.75 o                         
  -2   3  27        403.48        432.59        37.15 o                         
  -1   3  27         35.03         21.74        21.94 o                         
   0   3  27        334.44        364.09        22.52 o                         
   1   3  27         27.54         19.62        24.67 o                         
   2   3  27        434.77        482.95        44.09 o                         
  -2   4  27         59.83         35.91        30.91 o                         
  -1   4  27         90.21         80.85        23.50 o                         
   0   4  27         18.15         36.92        22.85 o                         
   1   4  27         78.03         91.29        22.77 o                         
   2   4  27         61.89         77.13        37.79 o                         
  -1   5  27        711.02        732.89        45.41 o                         
   0   5  27          9.38         -4.94        27.62 o                         
   1   5  27        733.46        804.99        38.44 o                         
   0   0  28        269.16        212.09        30.12 o                         
   1   0  28          1.34        -20.65        20.84 o                         
   2   0  28         15.17        -13.31        24.24 o                         
  -2   1  28        251.52        270.06        30.58 o                         
  -1   1  28        186.63        209.06        23.81 o                         
   0   1  28         44.78         56.24        18.33 o                         
   1   1  28        184.38        214.30        23.58 o                         
   2   1  28        280.14        298.65        31.36 o                         
  -2   2  28         97.11        108.55        42.38 o                         
  -1   2  28        249.41        275.36        21.90 o                         
   0   2  28          0.19         -6.22        18.13 o                         
   1   2  28        249.70        209.81        28.54 o                         
   2   2  28         99.24         93.71        35.38 o                         
  -2   3  28        139.38        150.33        31.92 o                         
  -1   3  28         37.40          3.21        22.38 o                         
   0   3  28         22.45          6.45        21.33 o                         
   1   3  28         61.32         50.50        27.29 o                         
   2   3  28        134.05        161.30        37.88 o                         
  -1   4  28          1.64         37.10        29.28 o                         
   0   4  28        142.87        145.93        30.97 o                         
   1   4  28          7.06          7.07        29.78 o                         
   1   0  29        466.30        493.04        34.91 o                         
   2   0  29         53.01         25.73        26.19 o                         
  -1   1  29         82.07         44.68        23.56 o                         
   0   1  29        121.70        130.82        20.36 o                         
   1   1  29         65.64         96.01        24.39 o                         
  -1   2  29         82.15         77.08        27.09 o                         
   0   2  29        381.39        427.38        24.99 o                         
   1   2  29         91.58        110.11        23.81 o                         
  -1   3  29         47.47         51.96        40.84 o                         
   0   3  29          1.43        -18.46        22.62 o                         
   1   3  29         41.68         72.79        28.04 o                         
   0   0  30        144.94        180.37        31.85 o                         
   0   1  30        400.72        441.79        26.61 o                         
                                                                                
